# Supplementary material for: Does cultural identity catalyze behavior? A TAM-based study on museum cultural creative products consumption in China
Source: PLoS One. 2026 Feb 5;21(2):e0341346. doi: 10.1371/journal.pone.0341346 (PMC12875587; doi:10.1371/journal.pone.0341346)
Supplement: S1 File — (XLSX) [file pone.0341346.s001.xlsx]

## Sheet: Sheet1
serial number	Time for submission of answer sheets	Time used/seconds	source (of information etc)	Source details	From IP	1、Your gender is？	2、Your age group is？	3、Your highest level of education is？	4、The type of cultural and creative products you usually like to buy: (Stationery (e.g. bookmarks, pens, handbooks, etc.))	4、(Daily necessities category (e.g., refrigerator stickers, cups, table lamps, eye masks, etc.))	4、(Jewelry category (e.g., pins, watches, etc.))	4、(Clothing (e.g., shawls, cultural shirts, etc.))	4、(Toys (e.g., finger skateboards, etc.))	4、(Crafts category (e.g., ornaments, etc.))	5、Your monthly income level	6、Identity - The history and culture of the museum's creative products can enhance my willingness to buy.	6、The national culture embedded in the museum's cultural products can enhance my willingness to buy them.	6、The religious culture embedded in the museum's creative products can enhance my willingness to buy (Buddhism, Taoism, etc.)	7、Aesthetic value - I care a lot about the overall appearance of the museum's cultural and creative products	7、I care a lot about the materials used in museum artifacts	7、I care a lot about the design creativity of the museum's cultural and creative products	7、I care a lot about the colorful beauty of museum artifacts	8、Emotional value - I expect to have an emotional experience (happiness, sadness, pride, etc.) from the museum's cultural and creative products	8、I think I will develop optional emotional attitudes of acceptance, resistance, etc. towards museum artifacts	8、I expect to perform emotional behaviors (appreciate, touch, cherish, etc.) with museum artifacts	9、Product Functionality - I believe that museum cultural and creative products should have practicality	9、I think museum artifacts should be easy to use	9、I think museum artifacts should have durability	10、Participation - I would like to have emotional resonance with the museum's cultural and creative products (can generate feelings of pleasure, solemnity, gravity, etc.)	10、I think I would interact with museum artifacts (e.g., play with them, appreciate them, etc.)	10、I believe that interacting with the museum's cultural and creative products gives me a sense of positive experience (e.g., entertaining, educational, immersive, aesthetic, etc. experiences)	11、Sense of Access - I think the museum's cultural and creative products can give me pleasure.	11、I think museum artifacts should be fun to use	11、I think that museum artifacts can help me gain cultural knowledge	11、I think museum artifacts give me cultural confidence.	11、I think owning museum artifacts is a sign of spiritual and cultural enrichment	12、Satisfaction-Ownership of museum cultural and creative products can satisfy my collection needs	12、Owning museum artifacts gives me positive psychological feelings (gaining a sense of accomplishment, confidence, pride)	12、Owning museum artifacts has a positive impact on my socialization (sharing artifacts with each other, exchanging cultures)	13、Willingness to buy- Perceived usefulness (identity, aesthetic value, emotional value) has a significant effect on my willingness to buy	13、Perceived ease of use (functional value) has a significant impact on my willingness to buy	13、If there is a need to buy, I will consider perceived usefulness, perceived ease of use (identity, aesthetic value, emotional value, functional value) before making a purchase.
1	2023/11/12 13:40:36	111	Mobile Submission	direct access	221.10.154.69(四川-泸州)	2	3	3	0	0	0	0	1	0	4	4	4	3	4	5	5	3	3	5	5	4	3	5	3	5	3	5	4	5	4	4	5	3	4	5	4	4
2	2023/11/12 13:42:42	96	Mobile Submission	direct access	59.39.227.87(广东-东莞)	2	2	3	0	0	1	0	1	0	1	1	1	3	1	1	2	1	3	2	3	3	2	1	1	2	1	1	2	2	2	3	1	2	2	1	3	2
3	2023/11/12 13:45:39	147	Mobile Submission	direct access	180.126.105.158(江苏-盐城)	2	3	2	1	0	0	0	0	0	5	1	2	2	2	3	1	3	1	2	2	2	3	3	2	1	3	1	3	2	2	1	1	1	1	2	3	2
4	2023/11/12 13:48:40	149	Mobile Submission	direct access	110.240.7.92(河北-石家庄)	1	3	1	0	0	0	0	0	1	3	4	4	4	5	4	4	4	5	4	5	5	5	5	5	3	4	5	4	5	3	4	4	5	5	3	4	3
5	2023/11/12 13:50:52	98	Mobile Submission	direct access	180.102.166.136(江苏-南京)	2	2	3	1	0	0	0	0	0	1	5	5	3	5	4	3	5	5	5	5	3	5	5	4	4	5	5	5	4	5	5	3	5	4	5	3	3
6	2023/11/12 13:53:08	105	Mobile Submission	direct access	114.88.102.62(上海-上海)	1	3	2	0	0	1	0	1	0	1	4	5	5	3	5	5	3	5	5	5	5	5	3	4	4	3	3	5	4	4	4	4	4	3	4	4	4
7	2023/11/12 13:55:06	90	Mobile Submission	direct access	111.72.129.237(江西-宜春)	2	3	4	0	0	1	0	0	1	3	5	4	4	3	5	4	4	3	3	4	5	4	4	5	4	5	4	4	3	5	5	4	4	4	4	5	4
8	2023/11/12 13:57:32	116	Mobile Submission	direct access	171.41.128.171(湖北-荆门)	2	2	3	0	1	0	0	0	0	1	5	4	3	3	3	5	5	4	4	3	3	3	4	4	5	5	4	4	3	3	3	4	4	3	4	4	5
9	2023/11/12 14:00:48	166	Mobile Submission	direct access	59.39.224.46(广东-东莞)	2	3	4	1	0	0	0	0	1	2	3	4	3	5	5	4	4	3	5	4	4	5	5	5	4	4	5	3	4	5	4	4	3	5	4	5	3
10	2023/11/12 14:03:49	150	Mobile Submission	direct access	49.79.33.9(江苏-南通)	1	3	2	0	0	0	0	0	1	4	4	5	4	5	3	3	5	5	4	4	4	5	5	4	3	3	3	4	5	3	4	4	4	4	5	4	5
11	2023/11/12 14:07:00	163	Mobile Submission	direct access	171.41.131.116(湖北-荆门)	2	2	2	1	0	0	0	1	0	1	3	4	4	3	4	5	4	4	5	5	4	5	4	5	4	4	5	4	5	4	4	4	4	4	4	4	4
12	2023/11/12 14:09:54	145	Mobile Submission	direct access	14.115.133.89(广东-中山)	1	2	3	0	0	1	0	0	0	1	5	5	4	5	4	4	4	5	5	4	5	5	4	4	3	5	5	5	4	5	4	4	5	4	5	5	4
13	2023/11/12 14:12:53	147	Mobile Submission	direct access	111.72.129.230(江西-宜春)	2	3	4	0	0	0	1	0	1	5	2	2	2	2	1	2	2	2	3	3	3	3	2	2	1	1	2	2	2	2	2	1	1	1	3	3	3
14	2023/11/12 14:14:57	94	Mobile Submission	direct access	221.225.117.238(江苏-苏州)	2	1	1	0	1	0	1	0	0	1	5	5	4	5	4	3	4	4	4	5	4	5	3	3	5	4	5	3	5	4	4	3	5	4	4	5	4
15	2023/11/12 14:17:34	129	Mobile Submission	direct access	183.3.161.138(广东-中山)	1	1	1	0	0	0	1	0	0	1	5	4	4	4	4	4	5	4	3	3	5	4	5	5	5	3	5	5	3	4	5	5	4	3	5	4	3
16	2023/11/12 14:20:43	159	Mobile Submission	direct access	111.72.130.142(江西-宜春)	1	2	3	0	1	1	0	0	0	1	4	3	4	5	5	5	5	4	3	5	4	4	5	3	3	4	4	5	3	4	5	4	4	3	4	3	4
17	2023/11/12 14:23:40	141	Mobile Submission	direct access	218.1.200.59(上海-上海)	1	2	3	1	0	0	0	0	0	1	3	3	5	4	5	4	5	4	5	4	4	5	3	5	4	3	5	5	3	4	5	5	4	5	4	4	5
18	2023/11/12 14:25:53	103	Mobile Submission	direct access	14.155.170.75(广东-深圳)	2	2	3	0	0	1	0	0	1	1	2	1	2	2	2	3	2	2	1	3	2	1	3	2	2	1	3	1	2	3	1	3	1	2	3	3	2
19	2023/11/12 14:28:42	139	Mobile Submission	direct access	117.92.38.18(江苏-连云港)	2	2	3	0	0	0	0	1	0	1	3	5	4	5	5	4	3	3	5	3	5	4	5	5	3	4	4	5	5	5	5	4	5	4	4	3	3
20	2023/11/12 14:31:34	142	Mobile Submission	direct access	49.69.73.190(江苏-盐城)	2	5	4	0	0	0	0	1	0	2	4	4	4	5	4	3	5	4	5	3	4	3	4	5	4	3	5	5	5	5	4	4	4	5	3	5	3
21	2023/11/12 14:34:59	174	Mobile Submission	direct access	218.1.142.186(上海-上海)	1	3	4	1	0	0	0	0	0	3	5	5	5	4	5	3	5	4	3	4	4	4	5	4	3	3	5	4	4	5	4	5	4	4	3	5	5
22	2023/11/12 14:38:10	160	Mobile Submission	direct access	117.27.2.44(福建-漳州)	2	3	4	0	0	0	0	0	1	4	1	1	1	3	2	3	1	1	2	3	1	1	2	2	1	3	1	2	2	2	2	2	3	1	1	2	3
23	2023/11/12 14:41:31	169	Mobile Submission	direct access	180.127.229.171(江苏-连云港)	1	2	3	1	0	0	1	0	0	1	4	5	3	4	4	5	4	4	4	3	4	5	5	3	4	5	3	5	3	3	3	5	4	5	5	3	5
24	2023/11/12 14:44:15	136	Mobile Submission	direct access	218.1.200.66(上海-上海)	1	3	2	0	0	0	1	0	0	4	2	2	1	3	3	3	3	1	2	1	1	3	2	3	2	2	3	2	2	1	2	1	1	3	3	2	3
25	2023/11/12 14:47:05	140	Mobile Submission	direct access	125.123.158.162(浙江-嘉兴)	1	2	3	0	0	1	1	0	0	1	1	2	1	1	2	2	1	2	2	3	1	2	2	3	2	1	3	2	2	3	3	1	2	1	1	3	3
26	2023/11/12 14:49:04	88	Mobile Submission	direct access	116.4.41.46(广东-东莞)	2	3	4	0	0	1	0	0	0	3	1	3	3	2	1	3	3	3	3	1	3	2	2	3	1	2	3	3	2	2	1	3	2	1	3	2	1
27	2023/11/12 14:51:14	99	Mobile Submission	direct access	180.122.153.11(江苏-泰州)	2	3	4	0	1	1	0	0	0	4	4	5	5	4	5	5	4	5	4	5	3	4	5	5	4	3	4	3	5	4	3	3	3	5	4	5	3
28	2023/11/12 14:53:10	85	Mobile Submission	direct access	180.127.229.168(江苏-连云港)	2	3	2	1	0	0	0	0	0	2	4	3	4	3	3	5	5	4	4	3	5	5	3	5	4	5	5	5	5	4	4	4	4	5	3	4	3
29	2023/11/12 14:55:39	117	Mobile Submission	direct access	49.71.141.107(江苏-泰州)	1	2	3	0	1	0	0	0	0	1	4	4	3	5	3	5	4	4	5	4	3	5	4	4	4	4	4	5	5	5	4	4	5	5	5	5	5
30	2023/11/12 14:58:53	164	Mobile Submission	direct access	119.7.139.113(四川-泸州)	2	2	2	0	1	1	0	0	0	1	4	4	3	4	5	4	4	5	4	5	4	3	5	5	3	4	5	4	4	3	5	4	3	4	5	5	5
31	2023/11/12 15:01:21	117	Mobile Submission	direct access	49.79.33.113(江苏-南通)	2	2	2	0	0	0	0	0	1	1	5	3	4	5	3	3	5	5	3	3	5	4	4	3	3	5	4	4	4	5	3	5	5	4	4	3	4
32	2023/11/12 15:03:27	93	Mobile Submission	direct access	180.173.0.134(上海-上海)	1	2	3	0	1	1	0	0	0	1	4	3	5	4	3	4	4	5	3	4	4	5	5	4	3	5	5	5	3	4	4	5	4	5	5	5	5
33	2023/11/12 15:06:00	121	Mobile Submission	direct access	117.90.250.212(江苏-镇江)	1	3	2	1	0	0	0	0	0	3	2	1	3	1	3	1	2	2	2	1	3	3	3	3	2	1	3	3	3	3	1	1	2	1	2	1	2
34	2023/11/12 15:08:59	148	Mobile Submission	direct access	180.118.146.70(江苏-镇江)	2	3	3	0	0	0	0	1	0	3	3	5	3	5	5	4	5	4	5	3	5	4	5	4	5	5	4	3	3	5	5	5	3	3	5	4	4
35	2023/11/12 15:12:01	151	Mobile Submission	direct access	218.1.142.159(上海-上海)	1	1	1	0	0	0	1	1	0	1	2	3	2	2	2	2	1	2	2	1	3	1	3	2	1	3	3	1	1	1	3	2	1	1	2	1	1
36	2023/11/12 15:14:11	98	Mobile Submission	direct access	125.87.95.248(重庆-重庆)	2	4	4	0	0	1	0	1	0	3	4	4	5	4	5	5	4	4	5	5	4	5	5	5	5	4	5	4	4	4	3	4	4	3	3	3	4
37	2023/11/12 15:16:52	134	Mobile Submission	direct access	110.184.211.216(四川-成都)	2	3	3	1	0	1	0	0	0	5	4	5	4	4	4	4	3	5	4	4	5	3	3	3	4	4	4	4	5	5	5	3	5	5	5	5	5
38	2023/11/12 15:19:40	138	Mobile Submission	direct access	111.72.135.52(江西-宜春)	2	3	1	0	1	0	0	0	1	3	4	5	4	4	5	3	5	5	4	4	4	5	3	5	5	5	3	5	5	5	5	3	5	5	4	4	4
39	2023/11/12 15:22:29	140	Mobile Submission	direct access	180.126.105.102(江苏-盐城)	1	1	1	0	0	1	0	0	0	1	5	3	5	3	3	4	3	4	3	4	5	5	4	3	5	5	5	5	5	4	5	5	3	5	4	4	4
40	2023/11/12 15:24:43	107	Mobile Submission	direct access	27.156.111.236(福建-福州)	2	5	2	0	0	0	0	0	1	3	5	5	3	5	4	5	5	3	5	3	3	3	4	3	5	5	3	5	4	3	4	4	5	4	4	4	4
41	2023/11/12 15:26:47	93	Mobile Submission	direct access	49.69.76.94(江苏-盐城)	1	3	4	0	0	1	0	0	0	3	4	5	5	5	4	3	5	5	4	3	3	4	4	4	3	3	3	4	4	5	5	4	4	3	5	3	5
42	2023/11/12 15:29:16	118	Mobile Submission	direct access	111.72.134.115(江西-宜春)	2	3	2	0	1	0	1	0	0	4	4	3	4	4	5	5	5	5	4	4	4	5	4	4	5	4	5	4	4	4	3	5	5	5	5	4	4
43	2023/11/12 15:31:24	98	Mobile Submission	direct access	180.173.3.232(上海-上海)	1	3	3	0	0	0	0	1	0	5	4	4	4	5	4	5	4	4	4	5	5	5	4	3	5	4	4	3	5	3	3	5	4	5	3	5	4
44	2023/11/12 15:33:28	93	Mobile Submission	direct access	110.90.206.25(福建-福州)	1	3	3	0	1	0	1	0	0	4	3	3	1	3	3	1	2	1	2	2	1	2	1	2	2	1	3	3	2	1	2	3	1	1	1	1	2
45	2023/11/12 15:36:48	168	Mobile Submission	direct access	218.1.142.247(上海-上海)	1	4	3	0	0	1	0	0	1	3	3	5	5	4	3	4	4	4	5	5	4	3	5	5	3	5	4	5	4	4	5	4	3	4	4	4	4
46	2023/11/12 15:38:42	88	Mobile Submission	direct access	49.85.81.11(江苏-泰州)	1	5	3	1	0	0	0	0	0	3	5	4	5	5	4	3	4	5	3	3	3	5	4	5	5	5	5	4	4	5	4	4	4	4	4	4	3
47	2023/11/12 15:41:26	135	Mobile Submission	direct access	171.41.148.12(湖北-荆门)	2	3	2	0	0	0	0	0	1	3	5	3	3	4	4	5	3	4	4	4	4	4	5	4	5	4	5	5	5	5	3	5	4	3	3	3	5
48	2023/11/12 15:44:16	140	Mobile Submission	direct access	218.1.200.6(上海-上海)	2	3	2	0	1	0	1	0	0	3	3	5	5	5	5	5	5	3	5	4	4	5	4	4	5	3	5	5	5	3	4	4	3	5	4	5	5
49	2023/11/12 15:46:53	131	Mobile Submission	direct access	183.53.108.238(广东-东莞)	1	3	3	0	0	0	0	0	1	4	4	4	4	4	4	4	4	4	4	5	5	5	3	3	5	5	4	3	5	5	4	5	4	4	5	4	5
50	2023/11/12 15:49:20	119	Mobile Submission	direct access	171.41.151.224(湖北-荆门)	1	2	2	0	0	1	0	1	0	1	4	4	4	4	5	3	3	5	4	4	4	4	3	4	5	3	5	4	5	3	4	4	4	4	5	5	5
51	2023/11/12 15:51:37	106	Mobile Submission	direct access	218.81.242.98(上海-上海)	1	3	2	0	1	1	0	0	0	5	4	5	5	3	4	4	4	3	5	5	3	5	5	4	4	5	4	3	5	4	3	5	4	3	4	4	4
52	2023/11/12 15:53:48	104	Mobile Submission	direct access	180.120.88.80(江苏-南通)	1	3	4	0	1	0	1	0	0	4	3	3	5	4	4	4	4	5	5	4	3	3	4	3	5	5	3	4	4	5	5	3	5	5	3	5	3
53	2023/11/12 15:55:42	83	Mobile Submission	direct access	125.87.94.27(重庆-重庆)	2	3	1	0	0	0	0	0	1	2	4	4	5	5	4	3	5	5	4	4	4	5	5	4	5	5	4	3	3	4	4	3	3	4	4	5	3
54	2023/11/12 15:57:40	90	Mobile Submission	direct access	221.225.117.78(江苏-苏州)	2	2	3	0	1	0	0	0	1	1	1	3	1	2	2	3	2	2	2	1	1	1	1	3	3	1	3	2	3	3	3	1	3	2	3	3	1
55	2023/11/12 16:00:15	121	Mobile Submission	direct access	110.88.28.218(福建-三明)	2	3	4	0	0	0	1	0	0	3	5	4	3	3	5	4	3	5	4	5	5	3	4	5	4	5	4	3	5	4	5	3	4	4	5	5	4
56	2023/11/12 16:02:07	83	Mobile Submission	direct access	222.210.223.134(四川-成都)	1	4	3	0	0	1	0	0	0	4	4	4	5	4	4	3	4	3	5	5	4	5	5	4	5	5	5	5	3	4	4	4	4	5	4	5	5
57	2023/11/12 16:04:14	98	Mobile Submission	direct access	111.72.131.159(江西-宜春)	1	3	3	0	1	0	1	0	0	4	5	5	5	4	4	3	4	4	3	3	5	5	5	5	4	4	4	5	4	5	3	4	4	4	4	4	5
58	2023/11/12 16:06:55	132	Mobile Submission	direct access	221.230.221.92(江苏-泰州)	1	3	3	0	0	0	1	0	0	3	4	5	5	5	5	5	4	5	5	3	5	5	4	5	5	5	3	4	3	5	4	3	4	4	4	4	3
59	2023/11/12 16:09:22	119	Mobile Submission	direct access	122.239.191.83(浙江-温州)	1	3	2	1	0	0	0	0	1	3	5	4	3	4	5	4	3	4	5	3	5	3	4	3	5	3	4	5	5	5	5	4	5	5	4	5	5
60	2023/11/12 16:12:31	160	Mobile Submission	direct access	110.90.206.21(福建-福州)	2	3	2	0	0	1	0	0	1	5	3	4	5	3	4	5	3	4	5	5	3	4	5	4	3	3	4	4	4	5	5	4	5	5	4	3	4
61	2023/11/12 16:14:35	95	Mobile Submission	direct access	27.156.108.209(福建-福州)	2	2	3	0	0	0	0	0	1	1	4	3	5	5	4	3	4	4	4	3	4	3	4	4	3	4	3	4	3	4	4	5	4	4	4	5	5
62	2023/11/12 16:16:48	98	Mobile Submission	direct access	171.41.148.94(湖北-荆门)	1	3	1	0	0	0	1	0	0	3	3	5	5	4	3	5	4	3	4	5	5	5	5	3	4	5	4	3	5	4	4	5	4	5	5	3	4
63	2023/11/12 16:19:31	132	Mobile Submission	direct access	111.72.130.72(江西-宜春)	1	3	4	1	0	0	0	0	1	3	2	1	3	3	1	1	1	3	2	2	2	3	3	2	2	1	1	3	3	2	2	1	1	1	2	3	3
64	2023/11/12 16:22:36	153	Mobile Submission	direct access	218.1.200.42(上海-上海)	1	3	3	0	1	1	0	0	0	2	2	3	1	1	3	3	1	2	1	1	1	1	2	2	2	2	1	3	2	2	2	3	2	2	3	2	3
65	2023/11/12 16:25:39	116	Mobile Submission	direct access	110.84.210.152(福建-福州)	1	2	3	1	0	0	1	0	0	1	3	5	4	3	4	4	5	4	4	4	5	5	4	5	4	3	3	3	4	4	3	3	3	5	5	5	5
66	2023/11/12 16:28:15	126	Mobile Submission	direct access	110.87.250.117(福建-三明)	1	3	4	0	1	0	0	0	1	2	5	4	3	4	4	4	3	5	5	5	4	5	3	4	4	3	5	4	5	4	4	5	4	4	5	4	4
67	2023/11/12 16:30:22	98	Mobile Submission	direct access	180.164.100.96(上海-上海)	1	3	1	0	0	0	0	1	1	3	3	1	3	3	2	1	1	1	3	2	3	2	2	1	1	1	1	3	2	2	2	1	2	2	2	1	2
68	2023/11/12 16:32:45	114	Mobile Submission	direct access	125.87.87.9(重庆-重庆)	2	3	3	0	1	0	1	0	0	5	5	5	3	5	4	4	4	3	3	3	5	3	4	5	5	4	4	5	5	3	4	5	5	3	4	5	5
69	2023/11/12 16:34:40	83	Mobile Submission	direct access	106.32.10.126(贵州-遵义)	1	1	1	0	0	0	0	0	1	1	5	5	5	5	5	4	3	3	4	4	4	4	4	3	5	5	5	5	3	5	4	4	4	5	3	5	3
70	2023/11/12 16:37:14	123	Mobile Submission	direct access	59.39.252.206(广东-东莞)	1	3	2	0	1	0	0	0	0	3	4	4	5	4	5	5	3	5	3	4	3	5	4	5	4	5	3	4	5	5	3	4	5	4	4	3	3
71	2023/11/12 16:39:57	133	Mobile Submission	direct access	183.53.108.136(广东-东莞)	2	3	4	0	0	1	0	0	1	2	1	2	3	1	3	3	2	1	2	2	1	3	2	2	2	3	3	1	2	3	3	2	2	3	1	3	1
72	2023/11/12 16:42:57	148	Mobile Submission	direct access	120.0.135.154(河北-石家庄)	1	2	3	1	0	0	0	0	1	1	2	2	3	3	3	3	1	3	1	2	3	2	2	1	2	2	2	2	2	3	1	1	2	3	2	1	2
73	2023/11/12 16:46:10	162	Mobile Submission	direct access	180.173.0.50(上海-上海)	1	3	4	1	0	1	0	0	0	1	3	1	1	3	3	3	2	1	3	3	2	3	3	3	2	3	2	3	2	1	3	2	2	1	2	1	1
74	2023/11/12 16:48:53	134	Mobile Submission	direct access	180.126.106.174(江苏-盐城)	2	3	4	0	1	0	1	0	0	4	4	5	5	3	4	5	3	5	4	4	3	5	5	4	3	4	4	4	5	5	4	5	5	4	4	5	5
75	2023/11/12 16:51:30	127	Mobile Submission	direct access	111.72.133.152(江西-宜春)	1	2	3	1	0	0	0	0	0	1	4	3	5	4	5	3	5	5	5	5	5	5	5	5	4	5	5	3	5	5	5	3	3	4	3	3	3
76	2023/11/12 16:54:35	155	Mobile Submission	direct access	122.239.128.70(浙江-温州)	1	2	3	0	0	1	0	1	0	1	4	3	5	3	4	3	5	3	3	3	4	5	5	5	4	4	3	5	4	5	5	3	4	5	5	4	5
77	2023/11/12 16:57:02	121	Mobile Submission	direct access	222.35.227.213(北京-北京)	2	3	3	0	1	0	0	0	0	3	5	4	4	4	5	5	4	4	4	4	5	4	3	3	4	4	5	4	3	4	3	5	4	5	4	4	3
78	2023/11/12 16:59:36	124	Mobile Submission	direct access	218.1.142.134(上海-上海)	1	3	4	1	0	0	0	0	0	3	5	4	4	4	5	4	5	5	4	5	4	4	3	4	3	5	4	5	4	5	4	3	5	5	4	5	4
79	2023/11/12 17:02:25	140	Mobile Submission	direct access	59.39.225.118(广东-东莞)	1	2	3	0	0	0	0	1	1	1	3	3	3	3	2	3	1	1	1	3	3	2	2	1	3	1	3	1	2	1	3	3	2	1	3	1	2
80	2023/11/12 17:05:06	132	Mobile Submission	direct access	49.70.163.82(江苏-镇江)	1	1	1	1	0	1	0	0	0	1	5	5	4	3	3	4	4	5	4	3	5	4	3	5	5	3	5	3	4	4	4	4	5	5	5	5	5
81	2023/11/12 17:07:24	106	Mobile Submission	direct access	111.72.132.213(江西-宜春)	2	5	1	0	1	0	0	1	0	1	5	5	4	3	5	4	5	5	3	4	5	3	3	3	5	4	4	3	4	4	5	4	5	4	4	4	3
82	2023/11/12 17:10:04	130	Mobile Submission	direct access	122.239.150.135(浙江-温州)	1	2	3	0	0	0	0	1	1	1	5	5	4	4	5	3	5	3	5	4	3	5	4	5	5	5	5	5	5	4	4	5	5	3	4	5	3
83	2023/11/12 17:13:18	166	Mobile Submission	direct access	111.72.129.78(江西-宜春)	2	2	3	1	0	0	0	0	0	1	3	5	5	5	5	4	5	4	3	5	5	4	5	5	4	4	4	4	4	5	4	3	5	5	3	5	5
84	2023/11/12 17:16:03	137	Mobile Submission	direct access	110.84.212.3(福建-福州)	2	3	1	0	1	0	0	0	1	4	4	4	5	5	4	5	5	5	4	4	5	5	4	4	4	4	4	4	5	5	4	3	4	5	4	4	4
85	2023/11/12 17:19:23	138	Mobile Submission	direct access	122.239.174.223(浙江-温州)	2	3	4	1	0	0	0	0	0	4	4	4	5	4	4	5	3	3	3	4	3	5	4	5	4	4	4	4	4	5	4	5	5	4	3	5	4
86	2023/11/12 18:10:48	121	Mobile Submission	direct access	59.39.224.210(广东-东莞)	1	1	1	1	0	0	0	0	0	1	3	1	1	1	3	2	3	2	2	1	1	1	1	2	1	1	2	3	1	1	2	1	2	3	1	2	3
87	2023/11/12 18:12:45	90	Mobile Submission	direct access	115.230.183.167(浙江-嘉兴)	2	3	1	0	1	1	0	0	0	5	4	3	4	4	4	3	4	3	4	4	5	4	4	4	5	5	3	4	5	3	3	5	4	4	4	4	5
88	2023/11/12 18:14:52	97	Mobile Submission	direct access	14.115.149.254(广东-中山)	1	3	4	0	0	0	0	1	0	2	4	4	5	5	3	5	5	4	4	4	4	5	4	4	3	5	5	4	4	5	4	5	5	3	5	3	5
89	2023/11/12 18:18:08	165	Mobile Submission	direct access	114.221.101.8(江苏-南京)	1	3	4	1	0	1	0	0	0	4	4	3	4	4	3	5	5	4	4	4	5	5	4	5	3	5	4	3	5	5	4	4	4	4	4	4	4
90	2023/11/12 18:20:20	100	Mobile Submission	direct access	111.72.131.38(江西-宜春)	2	3	1	1	0	0	0	0	1	5	5	4	5	3	5	4	4	5	3	5	3	5	3	5	3	4	4	4	5	5	4	4	3	3	5	5	5
91	2023/11/12 18:22:51	119	Mobile Submission	direct access	218.91.240.6(江苏-南通)	1	1	1	0	0	0	0	0	1	1	4	4	4	4	4	5	5	5	5	4	5	5	5	4	5	5	4	5	5	5	4	4	4	5	3	4	4
92	2023/11/12 18:25:20	118	Mobile Submission	direct access	49.71.140.227(江苏-泰州)	1	3	2	0	1	0	0	0	0	4	5	4	5	4	5	3	3	4	4	5	5	3	5	4	5	5	5	3	3	5	4	3	5	3	5	5	5
93	2023/11/12 18:28:17	148	Mobile Submission	direct access	171.41.148.167(湖北-荆门)	1	2	3	0	0	1	0	0	1	1	5	5	5	5	4	5	4	5	4	3	5	4	4	5	4	4	3	3	5	5	4	5	3	5	4	5	5
94	2023/11/12 18:30:16	89	Mobile Submission	direct access	114.237.143.91(江苏-连云港)	1	2	3	1	0	0	0	0	0	1	4	4	4	5	4	4	3	3	4	4	5	3	3	4	4	4	3	5	4	3	5	3	3	4	3	4	5
95	2023/11/12 18:33:42	173	Mobile Submission	direct access	218.1.142.207(上海-上海)	1	2	3	0	0	0	0	0	1	1	4	3	3	3	5	5	4	5	4	4	3	4	3	4	5	5	4	5	5	4	3	4	4	5	4	4	4
96	2023/11/12 18:36:30	140	Mobile Submission	direct access	180.126.97.24(江苏-盐城)	1	3	1	1	0	0	0	0	0	1	3	4	4	4	4	4	5	4	5	5	4	5	4	5	3	4	4	5	3	4	5	5	4	5	5	3	3
97	2023/11/12 18:39:04	125	Mobile Submission	direct access	114.232.154.227(江苏-南通)	2	1	1	0	1	1	0	0	0	1	4	3	4	4	4	3	5	5	4	4	5	5	3	4	4	5	5	4	4	4	5	5	4	3	5	3	5
98	2023/11/12 18:41:49	136	Mobile Submission	direct access	111.72.128.136(江西-宜春)	2	2	3	1	0	0	0	0	0	1	5	4	3	3	5	5	4	5	3	5	4	3	5	5	5	5	3	5	5	5	5	4	4	4	5	4	5
99	2023/11/12 18:44:57	159	Mobile Submission	direct access	117.85.185.212(江苏-无锡)	2	1	1	0	1	0	0	0	1	1	5	5	4	5	5	5	3	5	5	5	5	5	3	3	5	4	5	5	5	5	4	3	5	5	3	4	5
100	2023/11/12 18:47:18	109	Mobile Submission	direct access	125.87.86.179(重庆-重庆)	1	3	3	0	1	0	0	1	0	1	4	4	5	4	5	4	5	4	3	5	5	5	5	5	5	4	4	4	4	3	5	3	4	5	3	5	5
101	2023/11/12 18:50:46	177	Mobile Submission	direct access	117.29.248.141(福建-漳州)	2	3	3	0	0	0	1	0	0	4	5	4	5	4	4	4	5	4	4	3	5	5	4	5	4	3	4	5	4	4	5	4	5	4	4	3	5
102	2023/11/12 18:54:03	157	Mobile Submission	direct access	125.87.84.207(重庆-重庆)	1	3	3	0	0	1	0	1	0	1	3	4	4	5	4	3	5	4	4	3	5	5	5	5	4	4	4	4	4	5	4	3	5	5	5	3	4
103	2023/11/12 18:56:59	144	Mobile Submission	direct access	117.92.232.79(江苏-连云港)	1	2	3	1	0	0	0	0	1	1	5	3	5	5	4	4	3	5	5	4	5	4	3	4	4	4	5	4	5	5	4	5	4	5	4	4	5
104	2023/11/12 19:00:09	160	Mobile Submission	direct access	125.87.87.74(重庆-重庆)	2	3	4	0	1	0	0	0	1	4	5	4	5	5	3	5	5	3	4	4	3	5	5	5	4	3	3	5	5	5	3	4	5	3	5	5	4
105	2023/11/12 19:02:11	95	Mobile Submission	direct access	49.85.31.151(江苏-泰州)	1	5	2	0	0	1	0	0	1	4	5	4	5	4	3	5	4	5	4	5	4	4	5	4	5	5	4	4	4	4	4	5	4	4	4	4	3
106	2023/11/12 19:04:14	91	Mobile Submission	direct access	59.39.224.78(广东-东莞)	2	2	3	0	0	1	0	0	0	1	4	5	3	5	3	5	5	5	5	5	4	4	5	5	5	5	4	3	4	5	5	4	5	5	4	5	5
107	2023/11/12 19:06:40	118	Mobile Submission	direct access	59.39.197.50(广东-东莞)	1	3	3	0	0	0	0	1	0	3	2	2	3	3	2	2	1	2	3	2	2	1	2	3	1	3	3	2	3	1	3	1	2	1	3	2	2
108	2023/11/12 19:09:30	138	Mobile Submission	direct access	116.169.41.136(四川-泸州)	2	3	4	0	0	1	0	0	0	4	3	5	5	4	4	4	4	4	4	4	3	4	4	3	4	5	5	4	4	5	4	4	3	5	4	5	5
109	2023/11/12 19:12:19	140	Mobile Submission	direct access	218.81.244.2(上海-上海)	2	4	3	1	0	0	0	0	1	2	5	5	4	5	5	4	5	4	4	4	4	4	5	5	4	4	3	5	5	4	3	5	4	4	5	3	3
110	2023/11/12 19:15:21	154	Mobile Submission	direct access	111.72.130.66(江西-宜春)	1	2	3	1	0	0	0	0	0	1	5	3	4	5	3	4	4	4	5	5	5	5	3	5	3	5	5	3	4	3	4	4	5	4	4	5	4
111	2023/11/12 19:18:38	165	Mobile Submission	direct access	218.81.245.45(上海-上海)	1	3	1	0	0	0	0	0	1	5	5	5	4	4	5	4	3	4	4	4	3	5	3	3	4	4	3	4	5	5	4	3	4	4	5	4	5
112	2023/11/12 19:21:23	136	Mobile Submission	direct access	59.39.225.150(广东-东莞)	1	3	2	0	1	0	0	1	0	2	5	5	3	4	4	3	3	3	3	3	4	5	3	3	3	4	5	5	3	3	5	3	3	5	5	3	4
113	2023/11/12 19:28:00	112	Mobile Submission	direct access	171.41.129.157(湖北-荆门)	1	2	3	0	1	0	0	0	1	1	5	3	5	4	4	5	4	5	4	3	4	5	4	5	5	4	5	4	5	4	4	5	4	5	5	3	5
114	2023/11/12 19:30:53	142	Mobile Submission	direct access	117.27.2.56(福建-漳州)	2	2	2	1	0	1	0	0	0	1	1	2	2	1	1	3	1	1	3	2	3	2	1	3	3	2	3	2	3	2	1	2	1	3	3	2	3
115	2023/11/12 19:33:47	143	Mobile Submission	direct access	14.115.149.248(广东-中山)	2	1	1	0	0	0	0	0	1	1	3	2	3	2	3	3	1	1	3	2	1	2	3	1	3	1	1	2	3	1	2	3	3	3	2	2	1
116	2023/11/12 19:36:48	150	Mobile Submission	direct access	125.87.87.173(重庆-重庆)	1	2	3	0	0	0	1	0	0	1	3	4	5	3	4	5	4	5	4	4	3	4	4	4	5	5	3	5	5	5	3	4	4	4	4	4	5
117	2023/11/12 19:39:10	111	Mobile Submission	direct access	180.121.119.143(江苏-南通)	2	2	3	0	0	0	0	0	1	1	4	5	4	4	4	4	3	3	3	5	4	5	4	5	4	3	4	5	4	5	4	5	5	5	4	5	5
118	2023/11/12 19:42:15	152	Mobile Submission	direct access	218.1.142.225(上海-上海)	1	3	2	1	1	0	0	0	0	4	4	4	3	4	4	3	5	5	4	5	4	5	4	4	3	5	4	5	4	5	4	5	4	5	3	5	4
119	2023/11/12 19:45:16	158	Mobile Submission	direct access	49.70.154.35(江苏-镇江)	1	1	1	0	0	1	1	0	0	1	3	3	4	4	5	4	5	4	3	5	4	3	4	5	5	5	3	3	4	5	3	5	5	5	4	3	5
120	2023/11/12 19:47:43	116	Mobile Submission	direct access	180.164.97.104(上海-上海)	1	3	1	1	1	0	0	0	0	3	3	3	5	5	5	3	3	5	5	3	5	3	4	5	4	4	4	5	3	4	3	4	4	4	4	5	3
121	2023/11/12 19:50:24	130	Mobile Submission	direct access	117.29.248.99(福建-漳州)	2	1	1	0	1	1	0	0	0	1	1	2	1	1	2	1	2	3	1	2	2	2	2	2	2	3	2	2	1	3	3	2	1	1	3	1	1
122	2023/11/12 19:52:56	124	Mobile Submission	direct access	111.72.128.8(江西-宜春)	2	3	2	0	1	0	0	0	1	3	3	3	1	3	2	2	1	1	3	2	3	3	2	3	2	3	1	3	2	2	1	3	1	1	2	1	3
123	2023/11/12 19:56:04	158	Mobile Submission	direct access	125.87.94.20(重庆-重庆)	1	3	1	0	0	0	0	1	0	3	2	2	2	3	3	2	3	2	1	3	2	3	3	3	2	3	2	3	1	2	1	2	2	2	3	1	2
124	2023/11/12 19:58:00	87	Mobile Submission	direct access	171.41.151.123(湖北-荆门)	2	2	3	1	0	0	0	0	1	1	3	1	2	1	2	2	1	1	2	2	1	3	2	1	1	2	3	2	1	3	2	2	2	2	1	1	3
125	2023/11/12 20:01:16	166	Mobile Submission	direct access	59.39.224.97(广东-东莞)	1	3	1	1	0	1	0	0	0	1	4	3	3	4	5	4	5	3	4	4	5	4	4	4	3	4	4	3	5	4	3	3	4	5	4	4	3
126	2023/11/12 20:04:01	134	Mobile Submission	direct access	171.41.128.143(湖北-荆门)	1	3	4	0	0	1	0	1	0	3	5	3	5	4	5	5	4	4	3	5	4	4	5	4	5	3	3	3	3	3	5	5	4	4	3	5	4
127	2023/11/12 20:06:32	123	Mobile Submission	direct access	221.10.153.101(四川-泸州)	1	3	2	0	1	0	0	1	0	4	3	2	3	1	2	1	1	1	1	2	1	2	3	2	3	3	2	3	2	1	1	2	2	1	3	1	3
128	2023/11/12 20:08:49	109	Mobile Submission	direct access	111.224.213.201(河北-石家庄)	1	5	4	0	0	0	0	1	0	3	4	5	5	5	5	4	4	3	3	5	5	5	5	3	5	4	4	3	4	5	5	4	3	4	5	5	5
129	2023/11/12 20:10:53	94	Mobile Submission	direct access	218.1.200.100(上海-上海)	2	3	4	1	0	0	1	0	0	3	5	5	5	5	3	3	5	4	3	5	4	5	5	5	5	4	5	3	4	5	4	3	5	5	4	5	3
130	2023/11/12 20:13:21	118	Mobile Submission	direct access	49.69.76.131(江苏-盐城)	2	4	4	1	0	0	0	0	0	5	4	3	5	5	5	4	5	4	4	5	3	5	4	5	4	4	4	5	5	4	4	4	4	4	4	5	4
131	2023/11/12 20:16:15	146	Mobile Submission	direct access	180.173.0.53(上海-上海)	1	3	2	0	0	1	0	0	0	4	5	5	5	4	4	4	3	4	4	4	4	4	3	5	3	4	5	3	4	3	4	3	5	5	4	3	4
132	2023/11/12 20:18:25	100	Mobile Submission	direct access	221.234.28.125(湖北-荆门)	1	3	3	1	0	0	0	0	1	2	5	4	4	5	5	4	5	5	5	4	5	5	3	4	4	4	4	4	3	4	3	5	5	4	5	3	5
133	2023/11/12 20:21:23	149	Mobile Submission	direct access	218.81.245.141(上海-上海)	2	3	2	1	0	0	0	1	0	4	4	4	3	4	3	3	5	5	4	3	5	5	5	5	5	5	5	4	5	5	4	5	5	5	4	5	4
134	2023/11/12 20:24:33	159	Mobile Submission	direct access	14.115.150.191(广东-中山)	2	3	4	0	1	0	0	0	0	5	5	3	5	5	3	5	4	5	5	5	4	4	4	4	5	4	3	3	4	5	5	5	4	4	4	3	4
135	2023/11/12 20:27:13	131	Mobile Submission	direct access	110.90.206.51(福建-福州)	2	3	4	0	1	0	0	0	1	4	4	4	4	5	5	5	5	4	4	3	4	3	5	5	4	4	4	3	4	5	5	3	5	4	4	4	4
136	2023/11/12 20:29:27	104	Mobile Submission	direct access	14.115.148.107(广东-中山)	2	3	4	0	0	0	0	0	1	3	5	5	4	3	4	5	5	5	5	4	4	4	5	5	4	4	3	3	5	5	5	5	3	3	5	5	5
137	2023/11/12 20:31:38	101	Mobile Submission	direct access	218.81.245.84(上海-上海)	1	3	3	0	1	0	0	0	0	3	5	4	4	5	4	4	4	4	5	4	5	3	3	5	5	4	4	3	5	5	4	3	4	5	4	3	3
138	2023/11/12 20:33:52	101	Mobile Submission	direct access	180.122.172.180(江苏-泰州)	2	3	3	0	0	0	0	1	1	5	4	5	4	5	3	5	3	5	4	5	4	4	5	4	5	4	4	4	3	3	4	4	5	5	4	3	4
139	2023/11/12 20:36:35	132	Mobile Submission	direct access	125.87.86.115(重庆-重庆)	2	3	3	1	0	0	0	1	0	4	4	4	4	3	3	3	5	5	5	4	4	5	4	4	5	5	5	4	4	5	5	4	5	4	3	3	4
140	2023/11/12 20:39:09	123	Mobile Submission	direct access	171.41.150.66(湖北-荆门)	2	2	2	0	1	0	0	0	1	1	2	1	2	2	3	1	1	2	3	1	1	1	3	2	2	1	2	1	3	1	2	1	2	2	3	2	1
141	2023/11/12 20:41:38	118	Mobile Submission	direct access	171.41.150.52(湖北-荆门)	2	3	2	1	0	0	0	0	1	3	1	1	3	2	1	2	2	2	3	1	3	2	2	3	2	2	3	3	3	1	3	2	2	3	2	2	2
142	2023/11/12 20:43:49	96	Mobile Submission	direct access	27.156.104.3(福建-福州)	1	3	1	0	0	0	0	0	1	4	4	4	5	5	4	4	3	5	4	4	5	4	4	4	5	4	5	4	4	3	3	3	4	4	4	4	3
143	2023/11/12 20:46:23	126	Mobile Submission	direct access	114.237.213.224(江苏-连云港)	1	3	4	0	0	1	0	0	0	3	5	5	4	5	3	4	3	5	4	4	3	3	5	4	5	4	3	3	4	4	3	4	4	4	5	5	5
144	2023/11/12 20:49:32	160	Mobile Submission	direct access	180.118.45.110(江苏-镇江)	2	3	2	0	1	0	1	0	0	1	4	5	5	4	4	3	5	5	4	4	5	5	5	5	3	4	4	5	3	3	4	5	4	4	5	4	5
145	2023/11/12 20:52:37	155	Mobile Submission	direct access	171.41.150.25(湖北-荆门)	2	5	1	0	0	0	1	0	0	4	5	4	4	5	5	5	5	4	5	4	5	5	5	4	5	3	5	5	4	3	3	4	3	3	3	5	4
146	2023/11/12 20:55:46	159	Mobile Submission	direct access	110.90.204.52(福建-福州)	2	2	3	0	1	0	0	0	0	1	3	5	5	4	4	4	5	5	4	5	5	3	5	4	4	4	5	5	4	5	5	5	4	3	3	4	4
147	2023/11/12 20:58:07	113	Mobile Submission	direct access	114.217.130.230(江苏-苏州)	2	3	3	0	1	0	0	0	1	3	5	3	3	4	5	4	4	5	4	4	4	3	4	3	5	5	5	5	4	5	4	4	4	4	4	5	3
148	2023/11/12 21:01:23	167	Mobile Submission	direct access	180.164.96.188(上海-上海)	1	3	1	1	0	0	0	0	0	5	3	4	4	3	3	3	4	4	5	3	5	4	3	5	4	4	5	3	4	4	4	4	5	4	3	4	5
149	2023/11/12 21:04:17	144	Mobile Submission	direct access	14.115.148.100(广东-中山)	2	2	3	1	1	0	0	0	0	1	2	3	2	3	3	3	2	3	1	2	3	3	2	2	2	3	2	3	1	3	3	2	2	2	3	2	2
150	2023/11/12 21:06:50	123	Mobile Submission	direct access	180.122.158.51(江苏-泰州)	2	3	4	1	0	0	0	0	0	3	4	5	4	3	4	3	5	3	4	4	5	4	4	3	4	3	4	4	4	4	4	4	5	5	3	5	5
151	2023/11/12 21:09:47	148	Mobile Submission	direct access	121.206.142.11(福建-三明)	1	2	3	0	0	1	0	0	0	1	5	4	3	3	3	4	3	3	4	4	3	3	5	4	5	5	3	3	5	5	3	4	5	3	3	3	4
152	2023/11/12 21:12:04	106	Mobile Submission	direct access	111.72.130.205(江西-宜春)	2	3	2	0	0	1	0	0	0	5	5	5	4	5	4	4	4	4	4	4	5	5	5	3	5	5	4	5	4	5	4	3	5	5	4	5	4
153	2023/11/12 21:14:12	98	Mobile Submission	direct access	180.164.96.226(上海-上海)	1	3	3	1	0	0	0	0	0	1	5	4	4	3	3	5	3	3	5	4	5	4	4	4	3	4	5	5	4	4	4	5	4	5	5	5	5
154	2023/11/12 21:16:51	129	Mobile Submission	direct access	180.102.166.166(江苏-南京)	1	3	4	1	1	0	0	0	0	3	5	4	4	5	5	4	4	5	5	4	3	5	5	5	4	3	5	4	5	4	4	5	4	3	4	5	4
155	2023/11/12 21:19:25	123	Mobile Submission	direct access	119.7.141.36(四川-泸州)	2	2	2	0	0	1	0	0	1	1	3	5	5	5	3	3	3	5	4	5	5	4	3	3	4	3	3	5	5	3	4	3	5	4	5	4	4
156	2023/11/12 21:21:46	111	Mobile Submission	direct access	27.156.104.234(福建-福州)	2	3	3	1	0	0	0	0	1	3	5	4	5	3	5	4	5	4	4	4	4	5	5	4	4	5	5	3	4	5	3	5	4	5	4	4	4
157	2023/11/12 21:24:50	156	Mobile Submission	direct access	111.72.129.150(江西-宜春)	2	3	4	0	1	1	0	0	0	5	5	4	5	5	4	5	4	5	5	5	3	3	4	5	4	5	3	5	5	5	4	4	5	5	4	5	4
158	2023/11/12 21:26:55	93	Mobile Submission	direct access	218.1.142.206(上海-上海)	1	2	3	0	0	1	0	0	1	1	5	4	5	5	4	3	5	4	4	3	4	4	3	5	4	4	5	4	4	4	4	5	5	5	4	4	4
159	2023/11/12 21:29:57	148	Mobile Submission	direct access	221.230.221.195(江苏-泰州)	2	1	1	0	0	0	0	0	1	1	4	5	5	5	5	4	5	4	4	5	4	5	5	3	4	4	5	3	3	5	5	5	5	5	5	3	5
160	2023/11/12 21:32:18	109	Mobile Submission	direct access	27.158.55.153(福建-漳州)	1	1	1	0	1	1	0	0	0	1	5	5	5	5	4	4	3	5	3	5	3	4	4	5	4	4	5	4	5	5	3	4	4	5	5	5	3
161	2023/11/12 21:35:29	163	Mobile Submission	direct access	111.72.197.172(江西-鹰潭)	2	3	4	0	1	1	0	0	0	3	5	4	4	5	4	5	5	4	4	5	3	4	4	4	5	3	4	4	5	5	3	4	5	4	3	5	4
162	2023/11/12 21:38:30	152	Mobile Submission	direct access	223.247.94.99(安徽-亳州)	1	3	3	0	1	1	0	0	0	4	5	4	3	5	5	4	5	4	4	4	4	4	3	5	5	5	5	4	4	5	3	5	3	5	5	5	3
163	2023/11/12 21:41:11	131	Mobile Submission	direct access	171.41.150.144(湖北-荆门)	1	3	3	0	0	1	1	0	0	3	3	3	5	5	5	4	4	5	5	3	4	5	4	4	5	4	4	3	4	4	4	5	4	5	5	3	5
164	2023/11/12 21:43:22	98	Mobile Submission	direct access	218.1.142.235(上海-上海)	1	2	3	0	0	0	0	1	0	1	5	4	4	5	5	4	5	5	5	3	3	5	5	4	5	5	3	5	4	5	5	5	4	5	5	5	4
165	2023/11/12 21:45:20	87	Mobile Submission	direct access	114.88.96.68(上海-上海)	1	3	4	1	0	0	0	0	1	3	4	3	4	4	3	3	5	4	5	5	3	5	5	5	5	4	5	5	4	3	5	5	4	4	4	4	5
166	2023/11/12 21:47:46	112	Mobile Submission	direct access	114.88.100.35(上海-上海)	2	3	3	0	1	0	0	0	0	3	4	5	5	4	4	4	4	4	4	3	5	3	4	4	3	5	3	4	5	5	4	4	5	4	3	4	3
167	2023/11/12 21:49:46	92	Mobile Submission	direct access	218.1.200.43(上海-上海)	1	1	1	0	1	0	0	0	0	1	4	4	5	4	5	4	3	4	5	3	4	3	4	4	3	3	5	4	4	5	5	3	5	5	5	3	4
168	2023/11/12 21:53:00	161	Mobile Submission	direct access	114.223.104.22(江苏-无锡)	2	3	3	0	1	0	0	0	0	3	4	5	5	3	3	5	4	4	4	4	5	3	5	4	5	4	4	4	4	3	4	5	5	5	5	4	5
169	2023/11/12 21:55:27	119	Mobile Submission	direct access	125.87.81.49(重庆-重庆)	2	3	4	0	0	1	1	0	0	4	5	4	4	4	5	4	4	5	5	5	4	4	4	5	5	5	5	5	5	3	5	3	5	3	4	4	5
170	2023/11/12 21:58:29	151	Mobile Submission	direct access	27.156.108.226(福建-福州)	1	5	3	1	0	0	0	0	1	4	5	4	4	4	5	3	3	3	4	4	5	4	4	4	4	5	4	4	4	5	5	4	5	4	5	3	4
171	2023/11/12 22:00:43	102	Mobile Submission	direct access	218.1.200.44(上海-上海)	2	1	1	1	0	0	0	0	0	1	3	2	3	1	3	3	3	1	2	2	2	2	2	1	2	2	3	2	3	1	1	2	3	3	2	2	1
172	2023/11/12 22:03:01	104	Mobile Submission	direct access	171.41.150.225(湖北-荆门)	1	1	1	0	0	1	1	0	0	1	4	3	3	5	5	5	3	4	5	4	5	5	5	5	5	4	4	4	4	5	4	5	5	4	5	4	5
173	2023/11/12 22:05:13	103	Mobile Submission	direct access	116.4.40.189(广东-东莞)	2	3	4	0	1	0	0	0	0	2	4	4	4	3	4	4	3	3	5	5	5	5	3	5	4	4	4	4	3	5	5	4	4	4	3	5	4
174	2023/11/12 22:08:14	149	Mobile Submission	direct access	110.90.205.112(福建-福州)	2	5	4	0	0	0	1	0	0	2	1	2	2	3	1	3	2	1	1	2	2	1	1	2	3	3	3	2	1	1	2	1	1	2	3	2	1
175	2023/11/12 22:10:09	85	Mobile Submission	direct access	27.156.164.75(福建-宁德)	1	3	3	0	1	0	1	0	0	3	5	4	5	5	5	5	4	5	5	4	3	5	5	5	3	3	3	4	5	3	3	5	3	5	4	3	5
176	2023/11/12 22:12:58	139	Mobile Submission	direct access	117.92.232.71(江苏-连云港)	2	2	3	1	1	0	0	0	0	1	5	3	4	4	4	5	5	4	5	5	5	3	4	4	3	5	4	3	4	5	3	5	5	4	3	5	5
177	2023/11/12 22:15:26	121	Mobile Submission	direct access	114.233.80.225(江苏-泰州)	1	2	3	1	0	1	0	0	0	1	5	4	4	3	4	5	3	5	5	3	3	3	5	5	4	5	5	5	4	4	4	3	5	5	3	4	3
178	2023/11/12 22:17:25	92	Mobile Submission	direct access	120.0.219.232(河北-石家庄)	2	3	2	1	0	0	0	0	0	1	3	4	3	5	4	5	4	4	4	3	4	3	3	4	4	5	5	3	4	5	5	3	5	5	5	3	3
179	2023/11/12 22:19:35	98	Mobile Submission	direct access	125.70.122.77(四川-成都)	2	3	3	0	0	0	0	0	1	3	5	4	4	5	5	3	5	4	3	4	3	3	5	3	3	5	4	3	3	4	4	4	3	4	3	5	5
180	2023/11/12 22:22:42	156	Mobile Submission	direct access	114.88.96.151(上海-上海)	2	3	4	1	0	1	0	0	0	3	4	4	4	4	5	5	4	4	4	5	4	4	3	3	5	5	4	5	5	5	3	4	5	5	5	4	5
181	2023/11/12 22:25:36	141	Mobile Submission	direct access	117.93.104.71(江苏-盐城)	2	1	1	0	0	1	0	0	0	1	5	5	3	3	4	5	4	3	4	5	4	5	5	5	5	5	5	4	5	3	5	3	5	4	4	4	5
182	2023/11/12 22:28:56	170	Mobile Submission	direct access	171.41.129.92(湖北-荆门)	1	3	2	0	0	0	1	0	0	1	4	4	5	3	4	5	5	5	5	4	4	5	3	4	3	4	5	5	5	5	4	3	4	5	3	5	4
183	2023/11/12 22:30:58	90	Mobile Submission	direct access	180.126.98.205(江苏-盐城)	2	3	3	0	0	0	0	0	1	2	1	1	3	3	3	2	3	3	2	1	3	2	1	2	3	1	2	2	1	2	3	3	1	1	1	3	2
184	2023/11/12 22:33:17	107	Mobile Submission	direct access	171.41.129.236(湖北-荆门)	1	5	2	1	0	0	0	0	0	3	5	4	3	5	4	5	5	5	4	4	5	3	3	3	5	3	5	4	5	5	4	4	4	4	4	4	5
185	2023/11/12 22:36:04	136	Mobile Submission	direct access	171.41.130.187(湖北-荆门)	1	1	1	0	0	0	0	0	1	1	3	4	4	4	5	4	3	4	5	5	5	5	5	5	5	5	5	4	3	3	3	3	5	4	4	5	4
186	2023/11/12 22:38:11	98	Mobile Submission	direct access	106.32.9.70(贵州-遵义)	1	3	2	0	1	0	1	0	0	5	4	4	4	4	5	4	3	4	3	5	5	4	4	3	5	3	3	3	4	5	5	5	3	4	4	5	4
187	2023/11/12 22:40:33	113	Mobile Submission	direct access	122.239.174.39(浙江-温州)	1	1	1	0	1	0	0	0	1	1	2	2	3	3	2	2	3	2	3	1	1	2	3	2	1	2	2	2	2	3	2	2	1	2	2	3	2
188	2023/11/12 22:42:38	92	Mobile Submission	direct access	122.239.168.246(浙江-温州)	2	3	4	1	0	0	0	0	0	3	4	4	4	4	3	4	5	4	4	5	4	4	3	5	4	5	5	5	4	4	4	5	4	4	5	5	5
189	2023/11/12 22:45:31	141	Mobile Submission	direct access	222.35.227.7(北京-北京)	1	5	2	1	0	1	0	0	0	2	5	5	4	4	4	3	5	5	5	5	4	4	5	3	4	4	5	3	5	5	5	5	5	3	4	4	5
190	2023/11/12 22:47:41	101	Mobile Submission	direct access	223.242.116.65(安徽-蚌埠)	2	3	2	0	1	0	0	1	0	4	5	5	4	4	5	4	4	5	3	3	3	5	3	5	5	4	5	5	5	4	5	5	5	5	5	5	5
191	2023/11/12 22:50:40	149	Mobile Submission	direct access	49.69.75.252(江苏-盐城)	1	3	2	0	0	1	0	0	0	3	3	1	2	3	3	1	3	1	2	2	2	2	2	1	2	3	1	3	2	2	2	3	2	3	3	3	1
192	2023/11/12 22:52:46	95	Mobile Submission	direct access	111.72.128.145(江西-宜春)	2	2	3	0	0	1	0	0	0	1	3	4	5	4	4	3	3	4	3	5	4	5	5	4	5	3	4	5	3	3	5	4	5	5	5	4	3
193	2023/11/12 22:54:47	91	Mobile Submission	direct access	111.72.132.228(江西-宜春)	1	3	3	0	1	0	0	0	0	3	5	5	5	3	5	3	3	3	5	4	3	4	5	5	4	4	5	5	4	3	3	4	5	4	3	5	5
194	2023/11/12 22:57:21	122	Mobile Submission	direct access	180.118.102.61(江苏-镇江)	2	2	3	1	1	0	0	0	0	1	4	4	5	3	4	4	3	4	4	3	3	5	4	5	5	4	3	5	3	3	5	4	5	5	5	4	5
195	2023/11/12 23:00:16	146	Mobile Submission	direct access	117.82.93.188(江苏-苏州)	1	1	1	0	1	1	0	0	0	1	4	4	4	3	3	4	3	4	4	3	4	5	4	5	5	5	5	5	4	4	5	5	5	5	5	5	4
196	2023/11/12 23:02:21	94	Mobile Submission	direct access	111.72.200.153(江西-鹰潭)	1	3	2	1	0	0	0	0	0	3	4	3	5	5	5	3	5	5	5	5	4	3	3	4	4	4	4	5	5	5	5	4	5	5	4	5	5
197	2023/11/12 23:04:31	98	Mobile Submission	direct access	110.84.215.19(福建-福州)	2	3	1	0	1	0	0	0	0	3	4	3	4	5	4	5	5	4	3	4	5	4	3	5	4	3	3	4	5	4	5	4	3	4	4	3	5
198	2023/11/12 23:07:04	124	Mobile Submission	direct access	218.81.244.243(上海-上海)	1	2	3	1	0	0	0	0	1	1	2	2	2	3	3	3	2	2	2	1	1	2	3	3	1	2	1	2	3	1	1	2	3	1	3	1	1
199	2023/11/12 23:09:47	133	Mobile Submission	direct access	114.88.96.198(上海-上海)	1	2	3	0	1	0	0	1	0	1	4	4	3	5	5	4	5	4	4	3	4	4	5	5	4	5	3	4	5	5	5	5	3	5	4	3	4
200	2023/11/12 23:11:45	89	Mobile Submission	direct access	106.32.10.89(贵州-遵义)	2	3	3	0	1	0	1	0	0	3	5	4	4	5	3	5	4	4	5	5	5	3	4	5	4	4	3	3	5	4	5	4	4	5	5	5	4
201	2023/11/12 23:13:56	100	Mobile Submission	direct access	117.29.248.93(福建-漳州)	1	3	3	1	0	0	0	0	0	5	4	4	4	5	3	4	4	4	4	4	5	4	4	3	4	4	5	5	5	4	5	5	3	5	3	5	5
202	2023/11/12 23:15:55	89	Mobile Submission	direct access	59.39.225.26(广东-东莞)	1	2	3	0	0	1	0	0	1	1	5	5	5	5	5	4	5	5	4	3	3	3	5	4	4	5	3	5	5	5	5	5	4	5	5	4	5
203	2023/11/13 10:31:57	165	Mobile Submission	direct access	120.1.175.208(河北-石家庄)	1	2	3	0	0	1	1	0	0	1	3	4	3	5	5	4	5	4	4	4	3	3	3	4	4	3	3	5	5	4	4	5	4	4	4	3	4
204	2023/11/13 10:34:19	113	Mobile Submission	direct access	125.87.80.216(重庆-重庆)	1	2	3	1	1	0	0	0	0	1	5	3	4	4	3	4	5	5	3	4	4	4	5	4	5	3	4	4	5	4	4	5	4	4	3	5	4
205	2023/11/13 10:41:35	120	Mobile Submission	direct access	61.188.233.159(四川-德阳)	1	3	3	1	1	0	0	0	0	3	4	4	3	4	5	4	4	4	4	4	5	3	4	5	4	5	4	5	3	3	5	4	4	5	4	3	4
206	2023/11/13 10:42:19	164	Mobile Submission	direct access	171.41.130.28(湖北-荆门)	1	3	2	0	1	0	0	0	0	2	5	3	4	4	4	4	4	5	4	3	4	5	4	3	5	4	4	4	5	3	4	5	5	5	4	3	4
207	2023/11/13 10:44:08	125	Mobile Submission	direct access	122.239.191.108(浙江-温州)	1	4	4	1	0	0	0	0	0	3	4	4	4	5	4	5	4	3	5	3	5	3	3	4	4	5	4	5	5	4	4	5	4	3	5	5	4
208	2023/11/13 10:44:55	127	Mobile Submission	direct access	171.41.148.100(湖北-荆门)	2	2	3	0	0	1	0	0	0	1	4	4	5	4	4	3	4	4	4	5	3	5	3	3	3	4	4	5	5	5	3	4	5	5	4	3	5
209	2023/11/13 10:46:13	96	Mobile Submission	direct access	59.39.225.56(广东-东莞)	1	3	3	0	1	0	0	0	1	1	5	4	4	4	5	5	5	5	4	4	5	5	5	4	3	5	3	3	3	4	4	5	4	5	3	4	4
210	2023/11/13 10:47:09	103	Mobile Submission	direct access	114.237.213.240(江苏-连云港)	2	1	1	0	1	0	0	0	0	1	4	4	5	5	3	3	5	5	4	4	4	5	5	5	4	3	4	5	3	5	3	4	5	5	5	3	5
211	2023/11/13 10:49:12	149	Mobile Submission	direct access	222.35.227.236(北京-北京)	1	4	2	0	0	0	0	0	1	3	3	1	2	2	3	2	1	2	1	2	1	2	3	2	3	2	2	3	3	3	2	2	2	1	2	2	2
212	2023/11/13 10:49:42	124	Mobile Submission	direct access	122.239.140.248(浙江-温州)	2	3	4	1	1	0	0	0	0	4	3	4	3	4	5	3	4	5	4	4	4	4	3	5	4	5	5	5	5	3	5	4	4	3	5	4	5
213	2023/11/13 10:51:16	93	Mobile Submission	direct access	110.90.205.213(福建-福州)	1	3	3	1	1	0	0	0	0	3	4	5	3	5	3	3	5	5	3	5	3	3	5	4	5	5	5	3	4	4	4	4	5	4	5	4	5
214	2023/11/13 10:52:01	109	Mobile Submission	direct access	122.239.170.110(浙江-温州)	2	3	1	0	0	0	1	0	0	3	5	5	3	3	4	4	5	4	4	4	5	4	4	5	4	4	4	4	4	4	4	5	5	4	5	4	4
215	2023/11/13 10:54:27	160	Mobile Submission	direct access	171.41.128.231(湖北-荆门)	2	2	3	1	0	0	0	0	0	1	3	5	4	5	4	4	5	4	5	3	4	3	5	3	3	5	3	5	3	5	4	5	4	4	4	4	4
216	2023/11/13 10:54:35	126	Mobile Submission	direct access	59.39.224.87(广东-东莞)	1	3	3	1	0	0	0	0	0	3	3	5	3	5	4	5	4	5	4	4	5	5	3	3	5	4	4	5	4	4	3	4	4	5	5	3	4
217	2023/11/13 10:56:57	120	Mobile Submission	direct access	183.53.108.109(广东-东莞)	2	2	2	0	1	0	0	0	0	1	4	5	3	4	4	4	5	4	5	5	3	3	5	5	4	5	5	5	5	5	3	5	5	4	4	3	4
218	2023/11/13 10:57:25	136	Mobile Submission	direct access	114.220.35.14(江苏-苏州)	2	4	3	1	0	0	0	1	0	3	3	1	2	2	2	2	2	3	3	2	2	2	2	1	1	1	1	1	3	1	1	2	3	1	3	3	1
219	2023/11/13 11:00:10	161	Mobile Submission	direct access	124.161.104.156(四川-泸州)	1	2	3	1	0	0	0	0	0	1	4	4	4	5	3	4	4	4	5	5	3	5	5	3	5	5	4	3	4	5	3	5	4	5	5	4	4
220	2023/11/13 11:00:21	149	Mobile Submission	direct access	125.87.90.18(重庆-重庆)	1	3	1	0	0	0	0	1	0	5	4	4	3	4	3	5	5	4	5	4	5	5	5	4	3	5	4	5	5	3	5	5	5	3	4	5	3
221	2023/11/13 11:02:54	134	Mobile Submission	direct access	171.41.148.81(湖北-荆门)	1	3	2	1	1	0	0	0	0	2	5	3	3	4	3	3	5	3	4	5	5	5	5	5	5	5	3	5	4	4	3	5	5	5	5	3	3
222	2023/11/13 11:03:36	166	Mobile Submission	direct access	171.41.128.173(湖北-荆门)	2	4	4	0	1	0	0	0	1	2	4	5	3	4	3	5	4	4	4	4	4	5	3	5	5	5	3	4	5	5	4	4	4	4	5	4	3
223	2023/11/13 11:05:56	152	Mobile Submission	direct access	59.33.140.250(广东-中山)	2	3	3	0	0	1	0	1	0	3	5	5	4	5	3	5	4	4	5	4	5	5	4	4	5	5	4	3	3	5	3	3	4	5	4	5	5
224	2023/11/13 11:06:42	155	Mobile Submission	direct access	121.230.211.52(江苏-泰州)	2	3	1	0	0	1	0	0	0	4	4	3	3	4	5	4	3	3	4	4	4	5	4	5	5	5	4	4	5	5	4	3	4	3	5	4	5
225	2023/11/13 11:08:17	109	Mobile Submission	direct access	175.153.218.9(四川-雅安)	2	3	4	0	0	0	0	1	0	2	4	4	5	5	4	3	4	5	5	5	4	4	4	5	4	4	5	4	3	3	5	5	3	3	5	3	4
226	2023/11/13 11:10:07	139	Mobile Submission	direct access	218.81.245.215(上海-上海)	2	3	2	1	0	0	0	0	0	4	2	2	1	2	3	2	2	1	1	3	3	1	3	2	1	3	2	2	2	2	2	3	3	1	2	3	3
227	2023/11/13 11:10:33	108	Mobile Submission	direct access	122.239.155.255(浙江-温州)	2	1	1	0	1	0	0	0	0	1	4	3	5	5	5	3	3	5	4	5	5	4	4	5	5	3	4	4	3	4	5	4	5	4	3	4	5
228	2023/11/13 11:12:26	112	Mobile Submission	direct access	180.112.30.52(江苏-无锡)	1	1	1	1	1	0	0	0	0	1	4	3	3	5	5	5	3	4	5	4	4	3	4	5	3	3	5	4	3	3	5	4	4	4	5	5	5
229	2023/11/13 11:14:07	145	Mobile Submission	direct access	14.115.151.105(广东-中山)	1	3	3	0	0	0	0	0	1	3	4	5	5	5	4	3	4	5	4	3	5	5	5	5	5	3	3	5	3	5	3	4	4	4	5	4	5
230	2023/11/13 11:14:55	121	Mobile Submission	direct access	180.173.0.222(上海-上海)	1	3	4	0	0	0	0	0	1	3	4	5	3	3	3	3	4	5	5	4	4	4	5	5	4	4	4	4	5	4	4	4	5	3	3	3	3
231	2023/11/13 11:17:06	150	Mobile Submission	direct access	114.237.143.87(江苏-连云港)	1	2	3	0	0	0	1	0	1	1	4	4	4	3	5	3	3	4	5	4	5	3	4	5	5	5	4	5	4	5	5	3	3	4	4	4	4
232	2023/11/13 11:18:02	154	Mobile Submission	direct access	180.173.0.89(上海-上海)	2	2	3	1	0	0	0	0	1	1	3	4	4	5	5	4	4	4	4	3	3	5	5	4	4	5	3	4	5	4	5	4	5	4	5	3	3
233	2023/11/13 11:19:36	119	Mobile Submission	direct access	163.177.206.131(广东-云浮)	1	2	3	0	0	0	0	0	1	1	4	3	4	5	4	5	4	5	4	4	4	4	4	3	5	4	5	4	5	4	4	5	5	3	5	4	4
234	2023/11/13 11:20:15	102	Mobile Submission	direct access	218.1.142.132(上海-上海)	2	3	3	0	0	0	0	0	1	4	5	5	4	4	5	3	4	5	3	3	4	5	5	4	5	3	5	4	3	5	4	5	5	4	3	3	4
235	2023/11/13 11:22:16	130	Mobile Submission	direct access	218.81.244.207(上海-上海)	2	2	3	0	0	0	1	0	0	1	3	3	4	4	4	5	3	5	4	5	3	5	5	4	3	5	4	3	3	5	4	3	5	4	3	5	3
236	2023/11/13 11:22:24	100	Mobile Submission	direct access	171.41.129.31(湖北-荆门)	1	2	3	1	0	0	0	0	0	1	3	5	5	3	4	5	5	5	5	4	4	5	5	5	5	4	5	5	5	5	4	4	5	5	5	5	4
237	2023/11/13 11:24:55	130	Mobile Submission	direct access	180.173.3.41(上海-上海)	1	2	3	0	1	0	0	0	0	1	3	2	2	3	3	3	1	1	2	1	1	3	2	3	2	2	3	1	1	2	3	3	2	3	2	1	2
238	2023/11/13 11:25:26	153	Mobile Submission	direct access	180.173.2.146(上海-上海)	2	2	3	0	0	1	0	0	0	1	4	5	4	4	3	4	5	5	4	5	4	4	5	5	4	4	4	3	4	4	3	4	4	5	5	4	5
239	2023/11/13 11:27:41	106	Mobile Submission	direct access	112.123.237.128(安徽-合肥)	2	3	4	0	1	0	0	0	1	1	3	2	2	3	3	3	1	2	3	1	2	2	3	3	3	2	1	2	1	2	1	1	2	2	2	2	1
240	2023/11/13 11:28:03	159	Mobile Submission	direct access	116.4.40.67(广东-东莞)	1	3	3	0	0	1	0	0	1	3	3	4	5	5	4	4	5	3	5	5	5	4	3	4	5	5	5	5	4	5	5	4	5	5	3	4	3
241	2023/11/13 11:29:57	108	Mobile Submission	direct access	111.72.129.120(江西-宜春)	2	3	3	1	0	0	0	0	0	2	5	5	4	3	5	4	5	5	5	5	4	5	5	5	5	5	5	5	4	5	5	4	4	3	5	5	5
242	2023/11/13 11:30:41	129	Mobile Submission	direct access	183.53.108.114(广东-东莞)	1	3	1	1	0	1	0	0	0	5	4	5	3	4	5	3	4	5	5	4	3	4	4	5	4	5	4	4	4	3	5	5	3	5	5	4	5
243	2023/11/13 11:33:00	154	Mobile Submission	direct access	114.237.143.102(江苏-连云港)	2	3	2	0	1	0	0	0	0	1	2	3	2	3	1	3	3	1	1	3	2	1	1	1	2	1	2	3	2	3	2	2	3	3	2	2	2
244	2023/11/13 11:33:37	143	Mobile Submission	direct access	163.177.206.156(广东-云浮)	2	3	4	0	0	0	0	1	0	3	3	3	5	5	4	3	4	4	3	3	3	4	3	3	5	4	3	4	4	5	3	5	5	4	3	4	5
245	2023/11/13 11:35:30	83	Mobile Submission	direct access	114.217.130.243(江苏-苏州)	2	4	3	0	1	0	0	0	1	3	2	2	3	2	2	2	3	2	2	3	1	2	2	1	1	2	2	3	3	2	1	1	1	2	3	1	2
246	2023/11/13 11:36:02	153	Mobile Submission	direct access	111.72.131.211(江西-宜春)	2	3	2	0	1	0	1	0	0	1	3	3	2	2	1	3	3	1	2	3	2	1	2	1	2	2	1	3	2	3	2	3	2	1	2	2	3
247	2023/11/13 11:38:34	152	Mobile Submission	direct access	218.81.244.7(上海-上海)	2	2	3	0	1	0	0	0	1	1	4	4	3	3	3	4	5	5	3	3	5	4	4	5	5	5	5	5	5	5	4	5	5	5	5	4	5
248	2023/11/13 11:38:43	129	Mobile Submission	direct access	125.87.86.74(重庆-重庆)	1	2	3	1	0	1	0	0	0	1	3	4	4	4	4	5	4	5	4	5	3	4	5	4	4	5	3	5	4	4	4	4	5	4	5	4	5
249	2023/11/13 11:40:49	103	Mobile Submission	direct access	180.164.97.92(上海-上海)	2	3	2	0	0	1	0	1	0	5	2	1	2	3	3	3	2	1	1	1	1	3	2	2	1	2	1	1	3	2	2	2	3	2	2	2	1
250	2023/11/13 11:40:52	97	Mobile Submission	direct access	222.190.169.154(江苏-泰州)	1	5	4	0	1	1	0	0	0	3	2	2	1	2	3	2	2	2	2	1	2	2	3	3	1	3	3	1	2	2	2	3	3	3	2	2	1
251	2023/11/13 11:43:23	121	Mobile Submission	direct access	49.69.78.43(江苏-盐城)	2	3	4	1	0	0	0	0	0	4	5	5	4	5	3	3	3	4	4	3	4	4	3	4	5	4	4	4	4	5	3	3	5	3	5	3	3
252	2023/11/13 11:43:31	126	Mobile Submission	direct access	111.72.128.125(江西-宜春)	2	4	4	1	0	0	0	0	0	3	5	5	5	5	3	5	4	5	4	5	5	4	5	3	4	3	4	4	3	4	3	4	5	4	3	5	4
253	2023/11/13 11:45:44	105	Mobile Submission	direct access	111.72.130.234(江西-宜春)	1	3	1	0	0	0	1	0	1	5	3	3	3	4	5	5	4	5	5	5	4	3	4	5	5	5	5	4	4	4	4	4	3	5	5	3	4
254	2023/11/13 11:46:42	169	Mobile Submission	direct access	111.72.128.225(江西-宜春)	2	3	4	1	1	0	0	0	0	1	4	4	5	3	4	4	4	4	5	4	5	5	4	3	5	3	5	4	3	4	5	5	4	4	5	5	3
255	2023/11/13 11:47:50	95	Mobile Submission	direct access	125.87.84.132(重庆-重庆)	1	3	4	0	0	0	0	1	1	5	2	2	1	1	2	1	3	2	1	2	2	2	1	2	1	1	3	2	1	3	2	2	1	1	2	1	1
256	2023/11/13 11:49:32	141	Mobile Submission	direct access	114.88.98.181(上海-上海)	1	1	1	0	0	0	0	0	1	1	5	4	4	3	4	4	5	4	4	4	4	4	5	4	5	5	4	4	5	5	5	4	5	5	3	5	5
257	2023/11/13 11:50:53	152	Mobile Submission	direct access	218.1.142.99(上海-上海)	2	2	3	0	0	1	0	0	0	1	1	3	2	3	2	3	2	2	2	1	2	1	1	3	2	1	2	1	3	2	2	2	3	2	2	1	3
258	2023/11/13 11:52:50	90	Mobile Submission	direct access	125.87.93.81(重庆-重庆)	2	5	4	1	1	0	0	0	0	2	1	2	3	2	3	3	2	2	2	1	1	1	3	2	2	2	3	1	2	1	1	2	3	2	3	1	1
259	2023/11/13 11:53:02	142	Mobile Submission	direct access	125.87.89.159(重庆-重庆)	1	3	1	0	0	1	0	0	0	3	5	4	4	5	4	5	4	4	3	4	5	5	4	5	3	4	3	5	3	5	4	3	3	5	3	5	5
260	2023/11/13 11:55:50	139	Mobile Submission	direct access	218.1.142.251(上海-上海)	2	3	4	0	0	1	0	0	0	2	4	4	5	4	4	3	3	4	4	4	5	4	5	4	4	3	4	5	5	5	5	4	4	4	5	5	5
261	2023/11/13 11:56:05	163	Mobile Submission	direct access	111.72.133.41(江西-宜春)	2	3	2	0	0	0	1	0	0	3	5	3	5	4	4	3	5	4	4	5	4	3	3	4	5	5	4	5	5	4	5	3	5	4	3	4	5
262	2023/11/13 11:58:28	112	Mobile Submission	direct access	180.126.101.198(江苏-盐城)	2	3	4	0	0	0	0	1	1	3	4	3	4	4	5	4	5	4	4	3	5	4	3	4	3	3	4	4	4	5	5	4	4	4	5	5	5
263	2023/11/13 11:58:49	148	Mobile Submission	direct access	125.87.91.255(重庆-重庆)	2	2	3	0	0	0	0	1	0	1	2	2	1	2	3	2	1	1	1	2	1	1	2	2	1	1	3	3	2	3	1	1	3	2	3	1	2
264	2023/11/13 12:01:08	125	Mobile Submission	direct access	218.1.200.74(上海-上海)	2	4	1	1	0	0	0	0	0	2	2	2	2	1	2	2	2	1	3	1	2	2	2	1	3	1	3	2	2	2	2	3	2	3	1	1	2
265	2023/11/13 12:01:52	155	Mobile Submission	direct access	114.219.45.153(江苏-苏州)	2	3	4	0	0	0	0	1	0	2	5	5	4	4	5	4	5	5	4	5	5	4	4	4	3	3	4	4	3	5	4	3	5	5	4	3	5
266	2023/11/13 12:03:46	131	Mobile Submission	direct access	49.85.81.120(江苏-泰州)	2	2	3	0	1	1	0	0	0	1	5	5	4	4	4	3	5	4	5	3	4	4	4	5	4	4	5	4	3	5	4	5	5	3	4	4	4
267	2023/11/13 12:03:51	90	Mobile Submission	direct access	125.87.81.56(重庆-重庆)	1	3	4	1	0	1	0	0	0	1	5	5	5	5	4	3	4	4	3	4	4	4	4	4	5	3	5	4	4	5	5	5	5	5	4	4	3
268	2023/11/13 12:05:50	88	Mobile Submission	direct access	111.72.128.179(江西-宜春)	1	3	3	0	0	1	0	0	0	3	5	5	4	4	5	4	5	4	4	5	5	5	4	4	5	4	5	4	4	5	5	4	4	4	5	3	4
269	2023/11/13 12:07:02	167	Mobile Submission	direct access	125.87.93.219(重庆-重庆)	1	1	1	0	1	0	0	1	0	1	3	4	4	4	5	4	4	5	4	4	4	4	5	4	3	4	5	5	4	4	4	5	5	4	5	5	4
270	2023/11/13 12:07:47	90	Mobile Submission	direct access	111.72.128.26(江西-宜春)	2	3	1	1	1	0	0	0	0	3	4	3	5	4	4	4	5	3	4	5	3	4	5	4	5	5	4	5	5	5	3	5	3	3	4	3	5
271	2023/11/13 12:09:05	92	Mobile Submission	direct access	218.1.142.55(上海-上海)	1	3	4	0	1	0	0	0	0	2	3	3	3	2	2	3	1	1	2	3	1	2	1	3	1	2	2	2	2	2	2	2	1	2	2	1	2
272	2023/11/13 12:10:58	159	Mobile Submission	direct access	125.87.81.185(重庆-重庆)	2	2	3	0	1	0	0	1	0	1	5	4	5	5	4	4	4	4	5	5	5	4	4	5	4	4	4	3	5	5	3	4	4	3	3	4	4
273	2023/11/13 12:11:51	135	Mobile Submission	direct access	121.230.208.19(江苏-泰州)	2	3	3	0	0	1	0	0	1	4	5	5	3	5	4	5	4	4	5	4	3	4	4	4	3	5	3	4	3	4	4	4	5	5	3	4	3
274	2023/11/13 12:14:10	162	Mobile Submission	direct access	114.220.132.111(江苏-苏州)	2	3	4	0	1	1	0	0	0	4	4	4	3	3	5	3	3	5	5	5	4	3	4	3	5	3	4	5	4	4	5	4	4	4	5	4	4
275	2023/11/13 12:14:44	144	Mobile Submission	direct access	59.39.197.38(广东-东莞)	1	2	3	0	0	1	0	0	0	1	5	4	4	4	4	4	5	4	5	4	4	5	3	4	5	5	5	3	4	5	4	5	5	4	4	3	5
276	2023/11/13 12:16:11	94	Mobile Submission	direct access	180.122.153.65(江苏-泰州)	1	3	2	0	0	0	1	0	1	1	5	5	4	4	4	4	4	5	5	4	4	4	5	5	3	3	4	4	5	4	3	5	4	5	4	3	4
277	2023/11/13 12:17:16	122	Mobile Submission	direct access	111.72.129.170(江西-宜春)	2	2	3	0	0	0	0	0	1	1	4	4	4	4	4	3	4	5	4	5	4	5	4	5	4	5	4	4	3	4	4	4	3	5	5	4	5
278	2023/11/13 12:19:19	158	Mobile Submission	direct access	171.41.129.218(湖北-荆门)	1	3	3	0	0	0	0	1	0	2	3	2	3	3	3	3	3	1	1	2	2	1	1	2	1	3	3	1	2	2	3	1	2	2	1	2	2
279	2023/11/13 12:19:27	102	Mobile Submission	direct access	180.173.3.149(上海-上海)	2	3	4	1	0	0	0	0	0	4	5	5	3	3	4	5	3	5	5	3	3	4	5	4	3	5	4	3	4	5	5	5	5	5	5	5	5
280	2023/11/13 12:21:35	99	Mobile Submission	direct access	110.84.210.119(福建-福州)	2	2	3	0	0	1	0	0	0	1	5	5	4	5	4	5	5	5	4	3	5	4	5	3	5	4	5	4	4	3	4	5	5	3	5	4	5
281	2023/11/13 12:21:38	107	Mobile Submission	direct access	180.173.1.232(上海-上海)	1	2	3	0	1	0	0	0	0	1	3	5	3	5	3	4	3	4	4	4	4	3	3	5	5	5	4	5	4	4	3	5	5	4	4	4	3
282	2023/11/13 12:23:29	83	Mobile Submission	direct access	121.232.229.80(江苏-镇江)	1	3	4	0	0	1	0	0	0	4	4	5	4	4	5	5	5	4	4	5	3	4	5	4	4	3	4	4	4	5	5	5	4	3	4	5	4
283	2023/11/13 12:23:32	85	Mobile Submission	direct access	180.164.98.14(上海-上海)	2	3	3	0	0	0	1	0	0	1	4	5	3	4	5	3	5	4	4	4	4	5	3	3	4	3	5	5	4	5	4	4	4	5	3	4	4
284	2023/11/13 12:26:21	144	Mobile Submission	direct access	59.39.227.211(广东-东莞)	2	4	1	0	1	1	0	0	0	1	4	4	5	3	4	4	3	3	5	3	5	5	4	5	3	4	5	5	4	5	5	5	3	4	5	3	4
285	2023/11/13 12:26:31	147	Mobile Submission	direct access	222.190.173.135(江苏-泰州)	1	3	4	0	1	0	0	0	0	2	2	1	3	2	2	3	2	1	3	3	3	1	2	1	3	2	1	1	3	2	1	3	2	1	3	2	3
286	2023/11/13 12:29:07	128	Mobile Submission	direct access	114.88.96.84(上海-上海)	1	2	3	1	0	0	0	0	1	1	5	4	3	5	5	5	5	4	5	5	4	5	4	5	4	4	3	4	4	3	5	4	4	5	3	5	5
287	2023/11/13 12:29:16	143	Mobile Submission	direct access	27.156.108.190(福建-福州)	1	2	3	1	0	0	0	0	0	1	4	4	4	3	5	3	4	3	4	4	5	4	3	4	4	4	4	3	3	4	4	4	5	3	3	5	5
288	2023/11/13 12:31:56	129	Mobile Submission	direct access	218.81.243.138(上海-上海)	2	2	3	0	0	0	0	1	0	1	3	4	4	5	4	4	3	4	3	4	5	5	4	4	5	3	5	4	4	5	4	4	5	4	3	4	4
289	2023/11/13 12:32:12	157	Mobile Submission	direct access	218.81.244.166(上海-上海)	2	3	4	1	1	0	0	0	0	3	5	5	3	4	5	4	3	3	4	3	3	4	4	3	4	4	4	4	5	5	5	5	4	3	4	3	5
290	2023/11/13 12:34:49	145	Mobile Submission	direct access	111.72.132.185(江西-宜春)	1	3	4	0	1	0	0	0	1	4	3	4	4	4	4	5	5	5	5	3	4	3	3	5	3	5	4	5	4	4	4	5	3	3	4	5	5
291	2023/11/13 12:35:08	144	Mobile Submission	direct access	222.190.223.244(江苏-泰州)	2	1	1	1	1	0	0	0	0	1	2	3	1	2	2	1	1	3	2	1	2	2	3	3	2	1	1	3	2	3	1	2	2	3	2	2	3
292	2023/11/13 12:37:09	109	Mobile Submission	direct access	117.29.248.18(福建-漳州)	1	2	3	1	1	0	0	0	0	1	3	4	4	4	4	4	3	4	4	5	5	4	4	4	4	4	3	4	3	5	4	5	5	3	5	4	5
293	2023/11/13 12:38:26	167	Mobile Submission	direct access	125.87.88.101(重庆-重庆)	1	4	1	0	1	0	0	0	1	4	2	2	3	2	2	3	2	1	2	2	1	3	2	2	2	1	1	2	2	2	2	2	1	3	2	3	2
294	2023/11/13 12:39:20	99	Mobile Submission	direct access	58.219.65.252(江苏-无锡)	2	2	2	0	0	1	0	0	0	1	5	4	3	5	3	4	4	4	4	4	4	4	5	4	5	3	5	4	5	4	5	3	5	4	4	5	4
295	2023/11/13 12:40:36	102	Mobile Submission	direct access	110.84.215.57(福建-福州)	1	3	3	1	0	0	0	0	0	3	4	5	5	4	5	5	5	5	4	3	3	5	5	4	5	3	3	4	5	5	4	4	5	4	4	5	5
296	2023/11/13 12:42:08	136	Mobile Submission	direct access	114.233.216.201(江苏-泰州)	1	1	1	0	0	0	0	1	0	1	3	2	2	2	1	3	2	2	2	3	2	2	3	2	1	1	2	1	1	1	3	1	3	1	1	2	3
297	2023/11/13 12:43:48	124	Mobile Submission	direct access	114.88.100.246(上海-上海)	1	3	3	0	1	0	0	0	0	2	4	4	4	5	5	5	3	3	5	4	4	4	4	4	4	5	4	3	4	3	5	5	5	3	5	4	5
298	2023/11/13 12:44:36	121	Mobile Submission	direct access	58.243.163.103(安徽-合肥)	1	3	4	0	1	0	0	1	0	3	4	4	5	5	5	5	5	4	5	4	4	5	4	5	5	5	5	3	5	4	5	3	3	4	4	5	3
299	2023/11/13 12:46:16	117	Mobile Submission	direct access	125.87.85.107(重庆-重庆)	2	3	2	0	0	0	1	0	0	3	5	4	4	5	3	5	5	3	5	5	5	5	5	4	5	5	3	4	4	5	3	4	5	5	5	4	3
300	2023/11/13 12:47:41	118	Mobile Submission	direct access	110.184.202.69(四川-成都)	1	2	2	0	0	0	1	0	0	1	5	5	5	3	5	3	5	4	5	4	4	5	5	5	4	4	5	3	3	5	5	5	4	4	5	5	4
301	2023/11/13 12:48:36	109	Mobile Submission	direct access	171.41.128.175(湖北-荆门)	1	2	3	0	1	0	0	0	1	1	5	5	4	5	5	5	5	3	3	5	4	5	4	5	3	5	5	4	3	3	4	4	5	4	3	5	5
302	2023/11/13 12:49:48	98	Mobile Submission	direct access	180.126.99.109(江苏-盐城)	1	2	2	0	1	0	0	0	0	1	4	4	5	4	4	3	3	3	5	3	4	5	5	5	4	3	5	5	5	5	4	5	4	3	4	4	4
303	2023/11/13 12:51:22	134	Mobile Submission	direct access	218.1.200.54(上海-上海)	1	3	3	0	0	0	0	1	0	2	5	5	4	5	4	5	3	3	5	5	4	4	5	5	4	5	3	3	5	4	3	5	3	5	4	5	5
304	2023/11/13 12:52:54	156	Mobile Submission	direct access	125.87.90.99(重庆-重庆)	1	1	1	0	1	0	0	0	1	1	3	5	3	4	4	3	4	4	3	4	3	3	3	5	5	5	4	5	4	4	5	4	4	5	4	3	3
305	2023/11/13 12:54:08	136	Mobile Submission	direct access	27.156.106.54(福建-福州)	1	2	3	0	0	1	0	1	0	1	3	5	3	4	4	4	5	4	4	4	4	3	3	5	4	5	5	5	3	5	4	4	5	5	5	4	4
306	2023/11/13 12:54:50	89	Mobile Submission	direct access	114.231.244.40(江苏-南通)	1	5	4	0	0	1	0	0	1	2	4	5	5	5	5	3	5	3	4	3	5	4	4	4	4	5	3	5	4	4	5	5	5	3	3	3	5
307	2023/11/13 12:56:57	141	Mobile Submission	direct access	111.72.128.33(江西-宜春)	2	3	3	0	0	0	1	0	0	3	5	5	5	3	4	4	4	5	5	3	3	4	5	5	5	3	3	5	5	4	3	5	5	4	5	3	5
308	2023/11/13 12:56:59	100	Mobile Submission	direct access	111.72.130.74(江西-宜春)	2	2	2	0	0	0	1	0	1	1	4	5	5	5	4	4	3	5	5	3	5	5	5	5	4	3	4	5	5	5	4	5	5	4	4	5	5
309	2023/11/13 12:59:15	108	Mobile Submission	direct access	111.72.129.144(江西-宜春)	2	3	4	0	0	0	0	0	1	3	5	3	3	4	5	5	3	3	5	3	4	4	3	4	4	5	4	5	5	5	3	4	4	4	4	5	5
310	2023/11/13 12:59:53	145	Mobile Submission	direct access	119.142.167.136(广东-中山)	2	4	4	0	1	0	0	0	1	2	1	1	2	1	1	3	3	3	3	2	3	2	3	2	2	1	2	2	1	1	2	1	3	2	2	3	2
311	2023/11/13 13:02:18	115	Mobile Submission	direct access	114.237.143.88(江苏-连云港)	1	4	4	1	0	0	0	0	0	3	4	3	5	4	4	4	5	3	5	4	5	4	4	5	5	5	5	4	4	3	5	5	5	5	4	5	4
312	2023/11/13 13:02:33	167	Mobile Submission	direct access	171.41.130.186(湖北-荆门)	2	3	3	0	0	1	0	0	0	3	5	4	5	5	4	5	4	4	4	5	5	3	4	5	5	4	4	3	5	5	4	5	5	5	3	4	3
313	2023/11/13 13:05:10	125	Mobile Submission	direct access	171.41.128.104(湖北-荆门)	2	1	1	1	1	0	0	0	0	1	4	3	3	4	5	3	5	3	3	3	5	4	5	3	5	4	5	4	5	5	4	5	3	3	4	3	4
314	2023/11/13 13:05:21	154	Mobile Submission	direct access	114.220.133.123(江苏-苏州)	1	3	2	1	0	0	1	0	0	4	3	5	5	5	5	3	5	4	4	5	3	4	4	5	5	5	4	3	4	4	4	4	4	4	5	5	4
315	2023/11/13 13:07:09	90	Mobile Submission	direct access	122.239.172.113(浙江-温州)	2	3	4	1	0	0	0	0	1	4	4	4	5	3	5	5	5	4	4	3	4	5	4	5	5	5	5	5	5	5	4	5	5	4	4	5	4
316	2023/11/13 13:07:53	113	Mobile Submission	direct access	114.88.100.39(上海-上海)	2	3	3	0	0	0	1	0	0	3	5	3	4	5	4	5	4	3	5	3	5	4	4	3	5	5	5	4	5	4	5	5	4	4	4	5	3
317	2023/11/13 13:09:44	123	Mobile Submission	direct access	114.88.101.127(上海-上海)	1	2	3	0	0	1	0	0	0	1	3	4	4	3	4	5	5	4	4	5	5	5	4	4	4	3	4	5	5	3	5	3	4	5	4	5	3
318	2023/11/13 13:10:15	110	Mobile Submission	direct access	125.87.91.49(重庆-重庆)	2	3	1	0	0	1	0	0	0	1	3	5	5	5	4	4	3	4	4	4	4	5	4	4	3	4	4	5	4	4	4	4	5	3	3	4	3
319	2023/11/13 13:12:09	118	Mobile Submission	direct access	49.69.77.107(江苏-盐城)	2	5	3	0	1	0	0	0	1	2	4	3	5	4	4	4	5	3	4	5	4	3	5	4	4	3	5	3	3	4	5	3	5	4	4	4	3
320	2023/11/13 13:13:19	156	Mobile Submission	direct access	114.88.98.152(上海-上海)	2	2	3	0	0	0	0	0	1	1	5	3	5	5	3	5	4	5	3	5	5	4	3	5	5	4	5	4	5	5	3	4	5	4	4	3	5
321	2023/11/13 13:14:56	138	Mobile Submission	direct access	180.102.166.154(江苏-南京)	2	2	3	0	0	0	1	0	1	1	3	5	4	3	4	4	4	5	4	5	3	5	3	4	3	4	4	4	3	5	3	4	4	5	3	5	5
322	2023/11/13 13:15:49	119	Mobile Submission	direct access	111.72.197.107(江西-鹰潭)	2	2	3	0	1	1	0	0	0	1	4	3	4	3	5	5	4	5	5	4	3	5	4	5	5	4	4	4	5	4	3	4	3	4	5	5	5
323	2023/11/13 13:17:50	90	Mobile Submission	direct access	125.87.87.118(重庆-重庆)	1	3	4	0	0	1	0	0	0	3	5	4	4	3	4	3	4	4	5	4	4	5	4	3	5	4	5	5	5	5	4	4	3	4	4	5	4
324	2023/11/13 13:18:23	140	Mobile Submission	direct access	59.39.225.150(广东-东莞)	2	2	2	1	0	0	0	0	0	1	5	4	3	5	5	5	4	4	5	4	4	5	5	3	4	5	4	4	5	3	5	5	4	3	5	4	3
325	2023/11/13 13:20:14	115	Mobile Submission	direct access	222.184.138.145(江苏-南通)	2	3	4	0	1	0	0	1	0	1	1	1	3	3	1	1	1	1	2	2	1	2	3	1	3	2	2	1	1	2	1	3	3	1	1	1	1
326	2023/11/13 13:20:59	127	Mobile Submission	direct access	180.122.153.251(江苏-泰州)	1	2	2	1	1	0	0	0	0	1	2	2	2	3	1	3	2	3	3	1	3	2	3	1	3	1	1	3	2	3	1	2	3	1	2	2	1
327	2023/11/13 13:23:31	122	Mobile Submission	direct access	180.164.96.236(上海-上海)	2	3	2	0	1	0	0	0	0	3	3	3	1	1	2	2	1	2	3	2	3	2	2	3	1	3	2	2	1	3	1	2	2	2	2	1	2
328	2023/11/13 13:23:33	169	Mobile Submission	direct access	111.72.129.70(江西-宜春)	2	3	3	0	1	0	0	0	1	3	5	5	5	5	5	4	5	5	5	5	5	5	5	5	4	4	3	3	5	3	5	5	4	5	3	5	4
329	2023/11/13 13:25:41	99	Mobile Submission	direct access	180.173.0.135(上海-上海)	2	3	3	0	0	0	1	0	1	1	2	2	2	2	1	2	2	3	2	3	3	2	1	2	3	1	1	2	2	1	2	2	2	2	1	3	1
330	2023/11/13 13:26:15	135	Mobile Submission	direct access	171.214.203.42(四川-成都)	2	1	1	0	1	1	0	0	0	1	4	5	5	4	5	3	5	4	4	3	5	3	4	3	4	4	4	4	5	4	3	5	3	5	3	4	5
331	2023/11/13 13:28:53	127	Mobile Submission	direct access	180.164.100.45(上海-上海)	1	3	4	1	0	0	0	1	0	3	5	4	4	5	4	5	3	3	4	5	4	5	5	5	4	4	5	3	3	5	4	5	3	4	3	3	3
332	2023/11/13 13:29:00	168	Mobile Submission	direct access	49.85.46.84(江苏-泰州)	1	5	3	0	0	0	0	0	1	2	4	5	4	4	5	5	3	3	5	5	3	4	5	5	4	5	5	4	3	4	5	5	5	4	4	5	5
333	2023/11/13 13:31:41	130	Mobile Submission	direct access	27.156.110.51(福建-福州)	1	5	4	0	0	0	0	0	1	3	5	3	5	4	5	5	4	4	5	4	5	5	5	4	4	5	4	3	4	5	4	5	5	3	4	5	5
334	2023/11/13 13:31:56	152	Mobile Submission	direct access	117.92.203.253(江苏-连云港)	1	3	4	0	0	0	0	1	0	3	5	5	4	4	4	5	3	5	3	3	3	4	5	5	5	4	4	4	4	5	4	3	3	5	4	4	5
335	2023/11/13 13:34:32	142	Mobile Submission	direct access	117.93.111.174(江苏-盐城)	1	4	3	0	0	1	1	0	0	3	3	5	4	4	3	5	5	5	4	4	5	5	5	5	4	4	5	5	4	3	4	4	5	4	4	3	3
336	2023/11/13 13:34:51	146	Mobile Submission	direct access	111.72.128.19(江西-宜春)	2	3	4	0	1	0	0	1	0	3	1	3	3	2	3	3	1	2	3	3	2	2	2	2	1	2	2	1	2	3	2	2	2	2	1	3	2
337	2023/11/13 13:37:05	120	Mobile Submission	direct access	218.1.142.48(上海-上海)	1	3	4	1	0	0	0	0	0	3	5	3	4	5	3	5	3	5	3	3	5	5	4	4	5	4	4	4	4	5	5	3	4	5	5	4	3
338	2023/11/13 13:37:44	143	Mobile Submission	direct access	111.72.129.16(江西-宜春)	2	3	4	0	0	0	1	0	1	1	5	3	5	4	4	5	4	5	4	4	4	5	5	4	4	5	5	5	4	5	5	4	5	5	4	5	4
339	2023/11/13 13:39:30	113	Mobile Submission	direct access	14.115.150.224(广东-中山)	2	2	3	0	1	1	0	0	0	1	4	5	5	4	5	3	4	3	5	4	5	5	4	5	5	5	3	4	3	5	3	3	4	3	5	4	5
340	2023/11/13 13:40:49	155	Mobile Submission	direct access	125.87.92.154(重庆-重庆)	2	2	3	1	1	0	0	0	0	1	5	4	4	5	5	3	5	5	3	5	5	5	3	4	4	5	5	3	3	4	4	5	5	5	3	5	4
341	2023/11/13 13:42:04	121	Mobile Submission	direct access	122.239.179.48(浙江-温州)	1	3	1	0	0	1	1	0	0	3	2	3	2	1	1	2	2	3	3	2	2	2	3	2	3	3	2	1	3	1	1	1	1	2	3	3	2
342	2023/11/13 13:42:52	84	Mobile Submission	direct access	180.122.182.93(江苏-泰州)	2	3	4	0	0	0	1	0	1	3	5	3	4	5	5	5	3	4	3	4	5	4	5	3	3	4	4	3	4	4	5	3	3	5	3	5	4
343	2023/11/13 13:44:31	118	Mobile Submission	direct access	58.242.203.194(安徽-合肥)	1	3	4	1	0	0	0	0	0	2	3	3	5	4	4	4	5	4	5	4	4	4	5	4	4	5	5	5	5	5	5	5	3	5	4	5	5
344	2023/11/13 13:45:20	117	Mobile Submission	direct access	125.87.94.41(重庆-重庆)	1	2	3	1	0	0	1	0	0	1	4	4	4	5	4	4	3	5	3	3	4	5	5	5	4	5	4	4	3	5	3	5	3	4	4	5	4
345	2023/11/13 13:47:03	120	Mobile Submission	direct access	110.84.210.234(福建-福州)	2	2	2	1	0	1	0	0	0	1	4	4	4	5	5	4	5	5	4	5	5	5	3	3	4	5	5	3	4	3	3	3	4	3	5	5	5
346	2023/11/13 13:48:22	154	Mobile Submission	direct access	180.164.98.47(上海-上海)	2	3	4	0	1	0	0	0	1	4	4	5	3	5	5	4	3	5	4	5	3	4	4	5	5	4	4	5	3	5	3	5	3	5	4	3	5
347	2023/11/13 13:49:33	119	Mobile Submission	direct access	171.41.130.163(湖北-荆门)	2	2	3	1	0	0	1	0	0	1	5	5	5	3	4	4	5	4	3	4	4	4	5	3	5	4	5	4	5	4	5	5	5	4	4	3	4
348	2023/11/13 13:51:26	155	Mobile Submission	direct access	27.156.109.210(福建-福州)	2	3	4	1	0	0	0	0	1	2	3	2	2	3	3	2	2	2	2	2	1	1	3	1	2	1	2	2	2	2	1	3	3	3	1	1	1
349	2023/11/13 13:51:38	96	Mobile Submission	direct access	118.112.65.137(四川-成都)	2	2	3	1	0	1	0	0	0	1	2	2	3	1	2	3	3	1	2	1	2	3	1	1	2	2	3	1	1	1	2	2	3	2	3	2	2
350	2023/11/13 13:53:36	89	Mobile Submission	direct access	180.164.100.176(上海-上海)	1	2	3	0	0	1	0	0	0	1	4	4	4	3	5	5	5	4	4	4	5	3	4	5	4	3	5	3	5	4	5	3	5	3	4	4	3
351	2023/11/13 13:54:33	158	Mobile Submission	direct access	114.88.98.83(上海-上海)	1	5	2	1	0	0	0	0	1	2	4	5	4	5	4	4	5	5	4	5	4	5	5	4	3	4	4	5	5	4	5	5	4	5	4	5	4
352	2023/11/13 13:55:53	107	Mobile Submission	direct access	110.90.206.245(福建-福州)	1	3	2	1	0	0	0	0	0	3	3	5	3	5	4	5	4	3	4	3	4	5	4	4	5	4	5	4	5	4	5	5	4	5	4	5	4
353	2023/11/13 13:56:48	102	Mobile Submission	direct access	180.164.100.117(上海-上海)	1	2	3	1	1	0	0	0	0	1	1	1	2	3	2	3	2	2	1	3	3	3	2	2	2	3	2	3	1	2	3	2	2	1	2	3	3
354	2023/11/13 13:58:42	83	Mobile Submission	direct access	221.230.216.196(江苏-泰州)	2	3	2	1	1	0	0	0	0	4	3	3	2	2	2	1	3	2	1	2	3	2	2	2	2	3	1	2	3	1	3	3	3	3	1	2	2
355	2023/11/13 13:58:46	144	Mobile Submission	direct access	125.87.84.202(重庆-重庆)	2	2	3	0	1	0	0	0	0	1	5	5	4	4	5	4	5	4	5	3	5	3	3	5	5	4	4	5	4	5	3	5	5	4	4	3	3
356	2023/11/13 14:00:45	91	Mobile Submission	direct access	110.87.249.139(福建-三明)	2	2	3	1	0	0	1	0	0	1	5	5	3	4	4	4	3	3	5	4	4	4	4	4	3	3	4	3	4	4	3	4	4	5	4	4	4
357	2023/11/13 14:02:25	152	Mobile Submission	direct access	218.1.142.37(上海-上海)	1	2	3	0	1	0	1	0	0	1	4	5	5	3	5	3	4	5	5	5	3	4	4	4	4	4	4	4	5	5	5	3	4	4	4	5	5
358	2023/11/13 14:03:17	123	Mobile Submission	direct access	114.233.122.198(江苏-泰州)	1	2	3	0	1	1	0	0	0	1	2	1	2	2	1	3	1	3	2	2	2	1	3	3	1	3	2	2	3	1	2	3	3	1	2	2	2
359	2023/11/13 14:04:35	102	Mobile Submission	direct access	222.35.227.174(北京-北京)	1	3	2	0	0	0	0	0	1	3	4	4	5	4	5	5	5	5	4	5	5	3	4	4	4	5	5	5	3	3	5	4	5	3	5	3	5
360	2023/11/13 14:05:33	104	Mobile Submission	direct access	218.81.244.31(上海-上海)	2	2	3	0	1	0	1	0	0	1	5	4	3	4	4	5	4	5	5	5	3	4	5	5	4	4	5	5	4	5	5	3	5	5	4	5	4
361	2023/11/13 14:07:31	144	Mobile Submission	direct access	117.94.222.176(江苏-泰州)	2	2	2	1	0	0	1	0	0	1	5	3	3	3	5	5	4	5	4	3	4	5	3	4	5	5	5	4	4	5	3	5	5	5	4	4	4
362	2023/11/13 14:08:44	161	Mobile Submission	direct access	171.41.148.186(湖北-荆门)	2	2	3	0	1	1	0	0	0	1	4	4	5	4	4	4	4	5	3	5	3	3	5	3	4	4	4	5	5	4	4	5	5	5	5	4	5
363	2023/11/13 14:10:40	162	Mobile Submission	direct access	59.39.197.51(广东-东莞)	2	2	3	0	0	0	1	0	0	1	4	4	3	5	5	5	4	3	5	4	5	5	4	4	3	3	3	3	5	3	5	3	5	3	4	5	3
364	2023/11/13 14:11:01	106	Mobile Submission	direct access	218.1.142.137(上海-上海)	1	1	1	0	1	1	0	0	0	1	3	3	3	3	3	2	3	2	1	2	3	3	3	2	3	2	3	2	1	2	2	1	2	2	2	3	2
365	2023/11/13 14:13:06	94	Mobile Submission	direct access	111.72.131.15(江西-宜春)	2	5	4	0	0	1	0	0	0	3	1	3	2	3	3	2	1	2	1	1	2	2	3	3	1	3	1	2	1	1	2	1	2	3	3	1	3
366	2023/11/13 14:13:57	167	Mobile Submission	direct access	180.126.97.115(江苏-盐城)	2	2	3	1	0	0	1	0	0	1	5	3	3	4	4	4	4	4	4	5	5	4	5	5	4	4	5	4	4	5	4	5	4	3	4	3	4
367	2023/11/13 14:16:02	146	Mobile Submission	direct access	122.239.169.185(浙江-温州)	2	5	2	1	0	0	0	0	1	2	5	5	3	4	4	4	4	5	5	5	3	5	3	4	3	5	5	4	5	4	4	4	5	3	4	5	3
368	2023/11/13 14:16:48	142	Mobile Submission	direct access	125.87.89.64(重庆-重庆)	2	3	2	1	0	0	0	0	0	3	1	3	2	3	3	1	2	1	2	2	2	1	3	2	1	3	1	1	1	1	3	3	1	3	2	2	3
369	2023/11/13 14:18:09	98	Mobile Submission	direct access	122.239.147.201(浙江-温州)	1	3	4	0	0	0	0	1	0	3	5	3	4	4	5	3	5	4	4	3	5	5	5	4	4	4	3	5	4	4	5	4	5	3	5	5	3
370	2023/11/13 14:19:30	130	Mobile Submission	direct access	61.55.215.170(河北-石家庄)	1	2	3	1	1	0	0	0	0	1	5	4	3	3	5	4	4	4	3	5	4	3	5	4	4	4	4	4	4	3	3	4	4	4	5	4	4
371	2023/11/13 14:20:16	98	Mobile Submission	direct access	171.41.130.135(湖北-荆门)	1	3	3	0	0	1	1	0	0	2	4	5	5	5	4	3	4	3	4	5	3	5	5	3	4	5	5	5	4	5	4	4	3	4	3	5	5
372	2023/11/13 14:22:42	161	Mobile Submission	direct access	111.72.134.95(江西-宜春)	2	1	1	0	1	0	0	0	0	1	5	5	4	5	5	4	4	3	4	5	4	5	5	5	4	4	5	5	4	4	3	4	5	4	5	5	5
373	2023/11/13 14:23:07	140	Mobile Submission	direct access	222.35.227.11(北京-北京)	2	2	3	0	1	0	0	0	1	1	3	4	4	5	3	4	3	5	5	4	3	5	3	5	5	4	4	4	5	4	5	4	4	5	5	5	4
374	2023/11/13 14:25:23	111	Mobile Submission	direct access	114.220.113.249(江苏-苏州)	1	3	3	0	1	0	0	0	1	3	4	4	3	5	4	5	4	5	4	5	4	4	5	3	4	4	5	5	4	4	3	5	4	5	4	4	5
375	2023/11/13 14:25:24	133	Mobile Submission	direct access	114.220.132.107(江苏-苏州)	1	1	1	0	0	0	0	0	1	1	5	4	4	5	5	4	3	4	5	4	5	4	3	4	3	3	4	4	5	3	5	4	5	4	3	5	5
376	2023/11/13 14:27:19	85	Mobile Submission	direct access	111.72.215.95(江西-鹰潭)	2	2	3	0	0	0	0	0	1	1	5	4	4	4	4	5	5	4	4	4	3	4	4	5	5	4	5	4	4	5	4	4	5	4	4	3	3
377	2023/11/13 14:27:42	108	Mobile Submission	direct access	218.81.243.194(上海-上海)	2	5	4	1	0	0	0	0	0	3	4	5	4	4	5	5	5	3	5	4	4	4	4	5	3	5	5	5	3	4	4	5	5	5	5	5	5
378	2023/11/13 14:29:58	129	Mobile Submission	direct access	27.156.110.196(福建-福州)	1	3	3	0	0	1	0	0	1	4	5	4	5	4	4	4	5	4	3	5	3	4	4	4	4	4	4	5	4	5	3	3	3	4	4	4	4
379	2023/11/13 14:30:42	151	Mobile Submission	direct access	116.4.40.189(广东-东莞)	1	1	1	1	0	0	0	0	1	1	4	5	5	4	4	4	5	5	4	3	5	3	5	4	4	4	5	5	3	5	4	3	5	4	3	4	4
380	2023/11/13 14:32:05	99	Mobile Submission	direct access	125.87.87.79(重庆-重庆)	2	2	3	1	0	0	0	0	1	1	5	3	5	4	5	5	5	4	4	4	5	3	5	4	4	5	4	4	4	4	4	4	3	5	5	4	5
381	2023/11/13 14:33:00	106	Mobile Submission	direct access	180.126.107.41(江苏-盐城)	2	4	4	1	0	0	0	0	0	3	4	3	4	4	5	5	3	5	4	5	4	3	5	5	5	5	4	5	4	4	4	4	4	5	5	4	5
382	2023/11/13 14:34:14	98	Mobile Submission	direct access	125.87.93.26(重庆-重庆)	1	3	2	1	0	1	0	0	0	5	5	5	5	3	4	5	5	5	4	4	5	4	4	4	5	4	5	4	5	5	5	3	5	3	5	3	4
383	2023/11/13 14:36:17	167	Mobile Submission	direct access	49.85.45.12(江苏-泰州)	1	4	4	0	1	1	0	0	0	2	1	3	1	2	1	2	1	2	1	2	3	3	3	1	2	1	3	1	2	1	1	1	1	2	1	2	2
384	2023/11/13 14:36:41	117	Mobile Submission	direct access	171.41.130.190(湖北-荆门)	1	5	2	1	0	0	1	0	0	3	3	4	4	4	5	4	5	4	5	4	3	5	4	5	3	3	4	4	5	4	5	5	5	5	4	5	3
385	2023/11/13 14:38:45	91	Mobile Submission	direct access	59.39.225.27(广东-东莞)	2	3	4	0	0	0	0	0	1	2	4	4	5	4	4	5	4	5	5	3	3	3	5	4	3	5	3	4	4	5	4	4	5	5	5	3	5
386	2023/11/13 14:39:27	126	Mobile Submission	direct access	49.79.181.163(江苏-南通)	2	3	4	0	1	0	0	0	1	1	3	5	3	3	4	4	5	4	3	3	5	4	4	4	4	5	3	5	5	4	5	4	5	5	5	4	4
387	2023/11/13 14:41:05	108	Mobile Submission	direct access	175.153.218.93(四川-雅安)	1	5	4	0	0	0	0	0	1	4	4	5	4	5	5	4	4	4	3	3	4	3	4	4	4	4	4	4	4	3	4	5	3	5	5	5	5
388	2023/11/13 14:42:06	128	Mobile Submission	direct access	116.4.41.115(广东-东莞)	2	2	3	0	1	0	0	0	0	1	4	3	4	4	5	4	4	5	3	5	4	4	5	3	5	3	5	5	3	5	4	4	3	4	5	3	4
389	2023/11/13 14:43:59	140	Mobile Submission	direct access	114.88.98.36(上海-上海)	1	4	4	1	0	0	0	0	1	2	4	4	4	5	4	4	5	4	5	5	4	3	3	4	3	5	5	3	4	3	4	5	3	4	4	4	5
390	2023/11/13 14:44:22	106	Mobile Submission	direct access	218.1.200.141(上海-上海)	1	3	4	1	0	0	0	0	1	5	3	3	1	2	1	1	1	1	3	3	2	1	2	2	2	1	2	3	2	1	3	3	2	3	3	2	1
391	2023/11/13 14:46:05	97	Mobile Submission	direct access	125.87.94.172(重庆-重庆)	2	1	1	0	1	1	0	0	0	1	4	4	3	5	4	5	5	3	4	4	5	5	5	5	5	4	4	3	5	3	3	3	5	3	3	4	5
392	2023/11/13 14:47:05	132	Mobile Submission	direct access	218.81.243.195(上海-上海)	1	2	3	1	1	0	0	0	0	1	5	3	4	5	5	5	4	3	4	3	3	4	4	4	5	5	4	4	3	5	5	5	4	5	4	4	5
393	2023/11/13 14:49:02	141	Mobile Submission	direct access	49.69.78.10(江苏-盐城)	1	2	2	0	1	0	0	0	0	1	5	4	5	5	5	5	5	3	3	4	5	4	4	4	5	3	5	3	5	4	5	5	5	4	4	4	5
394	2023/11/13 14:50:15	158	Mobile Submission	direct access	111.72.130.28(江西-宜春)	1	3	2	0	1	0	0	0	1	1	5	5	4	4	5	3	4	5	4	4	4	3	3	3	4	4	4	5	4	4	5	3	4	5	4	4	3
395	2023/11/13 14:51:18	105	Mobile Submission	direct access	180.164.97.150(上海-上海)	2	3	3	1	0	1	0	0	0	5	4	4	4	4	4	3	5	4	5	4	4	5	3	4	3	5	5	4	5	4	3	4	5	5	5	3	4
396	2023/11/13 14:52:08	85	Mobile Submission	direct access	121.224.230.185(江苏-苏州)	1	3	3	0	0	1	0	0	1	3	2	3	2	3	3	3	3	1	1	1	2	2	2	3	1	3	3	2	3	2	3	1	3	2	3	1	3
397	2023/11/13 14:54:02	134	Mobile Submission	direct access	111.72.131.56(江西-宜春)	2	2	3	1	0	0	0	0	0	1	2	2	2	2	1	2	3	3	1	2	1	2	2	3	1	2	1	2	3	1	3	1	1	3	3	2	1
398	2023/11/13 14:54:33	115	Mobile Submission	direct access	222.35.227.254(北京-北京)	1	3	3	1	0	0	0	0	1	4	4	5	4	3	5	3	5	3	5	3	5	4	5	4	4	4	3	5	4	5	4	4	4	4	3	5	5
399	2023/11/13 14:57:06	153	Mobile Submission	direct access	118.120.230.33(四川-德阳)	2	2	3	0	1	0	0	1	0	1	3	3	1	1	2	2	3	1	2	2	3	2	1	2	3	2	2	3	2	3	2	3	2	1	2	1	1
400	2023/11/13 14:57:52	166	Mobile Submission	direct access	110.90.206.72(福建-福州)	2	3	3	0	1	0	0	0	0	3	5	5	5	4	5	5	5	5	5	3	5	4	4	3	5	3	4	4	5	5	4	4	5	4	4	5	5
401	2023/11/13 15:00:14	112	Mobile Submission	direct access	59.33.142.10(广东-中山)	2	3	4	0	1	0	0	0	0	4	4	5	5	5	3	5	4	5	5	4	4	5	4	4	3	5	3	5	3	4	4	4	3	3	5	3	5
402	2023/11/13 15:00:21	163	Mobile Submission	direct access	49.79.200.70(江苏-南通)	2	3	1	0	1	0	1	0	0	1	5	5	5	5	4	5	5	4	3	5	4	5	5	4	5	5	4	3	3	3	5	5	3	4	5	3	5
403	2023/11/13 15:03:29	157	Mobile Submission	direct access	27.156.111.222(福建-福州)	1	2	3	0	0	0	0	0	1	1	1	3	1	3	1	1	2	1	1	2	1	2	2	1	3	3	2	2	3	3	1	2	1	2	3	2	3
404	2023/11/13 15:03:29	167	Mobile Submission	direct access	111.72.130.91(江西-宜春)	2	2	2	1	0	0	0	0	1	1	2	2	2	1	3	1	1	2	2	1	3	1	2	2	2	3	2	2	1	3	1	2	3	1	3	2	2
